# Supplementary material for: Circulating Tumor DNA Analysis on Metastatic Prostate Cancer with Disease Progression
Source: Cancers (Basel). 2023 Aug 7;15(15):3998. doi: 10.3390/cancers15153998 (PMC10416850; doi:10.3390/cancers15153998)
Supplement: Supplementary file 1 [file cancers-15-03998-s001.zip]

Archive with 4 entries (4 files):
- Supplementary Table S1 Patient demographics.xlsx
- Supplementary Table S2 Somatic Gene Alterations.xlsx
- Supplementary Table S3 Gene Panel Information.xlsx
- Supplementary Table S4 BRCA, AVPC.xlsx
