# Supplementary material for: Circulating Tumor DNA Analysis on Metastatic Prostate Cancer with Disease Progression
Source: Cancers (Basel). 2023 Aug 7;15(15):3998. doi: 10.3390/cancers15153998 (PMC10416850; doi:10.3390/cancers15153998)
Supplement: Supplementary file 1 [file cancers-15-03998-s001.zip › Supplementary Table S1 Patient demographics.xlsx]

## Sheet: Sheet1
Patient No.	Prostate Cancer Pathology - Biopsy	Metastasis onset	Prostate Cancer Pathology - Prostatectomy or others	Gleason Grade Group (highest)	ctDNA_NGS_panel_type	Stage	Other malignancy (active/not active, treatment)	germline	Age at ctDNA sampling	NGS results group	NGS Results (Tier 1,2)	PSA (ng/mL)	PSA progression	Radiographic progression	Clinical progression	Primary Tumor Treatment	Lymph Node Metastasis	Bone Metastasis	Other Metastasis	ADT	ARSI	Docetaxel	Cabazitaxel	Other CTx	RTx
1	Adenocarcinoma, acinar type	Synchronous	Adenocarcinoma, acinar type (palliative TURP)	5	PAN100	M-CRPC	none	-	83	positive	CDK12, BRCA2, ATM, RAD51B, AR, RB1	320	Yes	Yes	Yes	Palliative TURP	Yes	Lt clavicle, Rt 8th rib, T10 spine, sacrum	Liver	On treatment	abiraterone	not exposed	not exposed	not exposed	prostate
2	Adenocarcinoma, acinar type	Synchronous	not done	4	PAN100	M-CRPC	none	-	64	negative	none	88.6	Yes	No	No	no treatment	Yes	Rt. ilium and Lt. proximal femur, sacrum, sternum	No	On treatment	not exposed	docetaxel, cycle unknown	not exposed	not exposed	not exposed
3	Adenocarcinoma, acinar type	Synchronous	not done	4	PC_panel	M-CRPC	lung cancer, on IO/CTx	-	66	positive	BRCA2 1910del 19.1% RB1 c.1735C>T 30.6% PIK3CA c.1624G>A 42.7%	0.28	yes	yes	No	no treatment	No	axial and appeidicular skeleton	lung	On treatment	abiraterone	s/p docetaxel, 6 cycles	not exposed	not exposed	Rt shoulder, Rt pelvic bone, LS spine, bilateral pelvis
4	Adenocarcinoma, acinar type	Synchronous	not done	5	PC_panel	M-CRPC	none	-	74	positive	BRCA2 whole gene deletion RB1 whole gene deletion AR whole gene duplication/amplification CHD1 whole gene deletion	867	No	yes	yes	no treatment	yes	axial and appeidicular skeleton	No	On treatment	abiraterone	not exposed	not exposed	not exposed	not exposed
5	Adenocarcinoma, acinar type	Asynchronous	Adenocarcinoma, acinar type (RARP)	5	PC_panel	M-CRPC	none	-	76	negative	none	376	Yes	no	no	s/p prostatectomy	No	axial and appeidicular skeleton	No	On treatment	enzalutamide	s/p docetaxel, 5 cycles	not exposed	not exposed	prostate, pelvic LN
6	Adenocarcinoma, acinar type	Asynchronous	Adenocarcinoma, acinar type (RARP)	2	PAN100	M-CRPC	none	-	72	positive	PIK3CA c.1624G>A 3% GNAS c.604C>T 17.4% AR whole gene duplication/amplification CDKN2A whole gene deletion CDKN2B whole gene deletion	30.3	Yes	Yes	No	s/p Prostatectomy	Yes	axial and appendicular bones	No	On treatment	not exposed	not exposed	not exposed	not exposed	lymph nodes
7	Adenocarcinoma, acinar type	Synchronous	not done	4	PAN100	M-CRPC	none	-	84	positive	TP53, RB1, AR	87.4	Yes	Yes	Yes	no treatment	Yes	axial and appendicular bones		On treatment	abiraterone	not exposed	not exposed	not exposed	not exposed
8	Adenocarcinoma, acinar type	Synchronous	not done	5	PAN100	M-CRPC	none	CHEK2 c.417C>A	71	positive	EZH2 c.2110+2T>C 26.4%	275	Yes	yes	yes	no treatment	yes	axial and appendicular bones	no	On treatment	not exposed	not exposed	not exposed	not exposed	not exposed
9	Adenocarcinoma, acinar + ductal type, Gleason's score 10(5+5)	Synchronous	not done	5	PAN100	M-CRPC	none	FANCA c.3634_3635dup	78	positive	TP53 c.823T>C 8.3% CDH1 c.667_676del 3.4% AR whole gene duplication/amplification	1.63	No	Yes	Yes	s/p salvage RTx	No	axial and appendicular bones	pleura	On treatment	not exposed	s/p docetaxel, 1 cycle	not exposed	not exposed	prostate
10	Adenocarcinoma, acinar type	Synchronous	not done	4	PC_panel	M-CRPC	none	-	65	negative	none	<0.01	no	No	No	no treatment	No	axial and proximal appendicular bones	no	On treatment	abiraterone	not exposed	not exposed	not exposed	not exposed
11	Adenocarcinoma, acinar type	Asynchronous	Adenocarcinoma, acinar type (HoLEP)	4	PAN100	M-CRPC	none	-	81	positive	APC, AR	4869	Yes	Yes	No	s/p HoLEP	No	axial and proximal appendicular bones	No	On treatment	abiraterone	not exposed	not exposed	not exposed	not exposed
12	Adenocarcinoma, acinar type	Asynchronous	Adenocarcinoma, acinar type (RARP)	5	PC_panel	M-CRPC	none	-	60	negative	none	164	yes	yes	yes	S/p Prostatectomy	yes	axial and proximal appendicular bones	no	On treatment	enzalutamide	s/p docetaxel, 15 cycles	s/p cabazitaxel, 9 cycles	not exposed	LN, Rt scapula, shoulder, Lt SIJ, Lt femur
13	Adenocarcinoma, acinar type	Asynchronous	Adenocarcinoma, acinar type (RARP)	5	PAN100	M-CRPC	none	-	70	positive	NRAS	246	Yes	Yes	no	S/p Prostatectomy	Yes	axial and proximal appendicular bones	No	On treatment	abiraterone	not exposed	not exposed	not exposed	L2, sacrum
14	Adenocarcinoma, acinar type	Synchronous	not done	5	PC_panel	M-CRPC	none	-	76	positive	TP53 c.438G>A 9.6% TP53 c.658T>C 11.6% KMT2D c.7780dup 1.2% KMT2D c.6991del 0.4% KMT2D c.303del 0.1% RB1 c.1333C>T 3.2% RB1 c.83dup 0.5% RB1 c.596del 0.3% RB1 c.2326-1G>A 0.4% CHD1 c.1094del 7% FANCA c.3514-1G>T 0.3%	169	no	No	No	no treatment	yes	axial and proximal appendicular bones	no	On treatment	enzalutamide	not exposed	not exposed	not exposed	not exposed
15	Adenocarcinoma, acinar type	Synchronous	not done	5	PAN100	M-CRPC	none	BRCA1 c.3627dup	83	positive	TP53, PTEN, AR	150	Yes	Yes	No	no treatment	No	axial and proximal appendicular bones	No	On treatment	abiraterone	not exposed	not exposed	not exposed	not exposed
16	Adenocarcinoma, acinar type	Asynchronous	Adenocarcinoma, acinar type (RARP)	5	PAN100	M-CRPC	none	-	71	positive	APC, TP53, BRCA2, ATM, AR, PTEN, RB1	112	Yes	Yes	No	S/p Prostatectomy	No	axial and proximal appendicular bones, both humeral shafts, both ribs, both pelvic bones, both femoral shafts	No	On treatment	enzalutamide, abiraterone	not exposed	not exposed	not exposed	op bed, PALN, L2, Lt 5th rib, T12, occipital bone, T2, T5, Retrocaval LN, Rt 4/7th rib, T9, T11, C7, C1, Scapula, Rt pelvis
17	Adenocarcinoma, acinar type	Synchronous	not done	4	PAN100	M-HSPC	none	-	67	positive	TP53, RB1, PTEN, SMAD4 deletion, CHEK2	12.7	Tx_niave	Tx_niave	Tx_niave	no treatment	Yes	axial c proximal appendicular bones	No	on treatment	not exposed	not exposed	not exposed	not exposed	not exposed
18	Adenocarcinoma, acinar type	Asynchronous	Adenocarcinoma, acinar type (RARP)	5	PAN100	M-CRPC	none	-	70	negative	none	273	Yes	Yes	No	S/p Prostatectomy	Yes	axial skeleton	Liver, lung	On treatment	not exposed	not exposed	not exposed	not exposed	not exposed
19	Adenocarcinoma, acinar type	Asynchronous	Adenocarcinoma, acinar type (RARP)	5	PAN100	M-CRPC	none	-	74	positive	BRCA1, PIK3CA, AR. MSH2, SMAD4, ATR	64.6	Yes	Yes	Yes	s/p Prostatectomy	No	axial, proximal appendicular bones		On treatment	abiraterone	not exposed	not exposed	not exposed	not exposed
20	Adenocarcinoma, acinar type	Synchronous	Adenocarcinoma, acinar type (palliative TURP)	5	PC_panel	M-CRPC	bladder cancer	-	74	positive	CDK12 c.4382dup 0.5% SPOP c.391T>G 1.5%	90.9	Yes	Yes	no	s/p TURP	No	axial, proximal appendicular bones	No	On treatment	abiraterone	s/p docetaxel, 3 cycles	not exposed	not exposed	not exposed
21	Adenocarcinoma, acinar type	Synchronous	not done	5	PC_panel	M-HSPC	none	-	80	positive	BRCA2 c.3257_3258del 3% ARID1A c.5924_5950del 2.7%	67.7	Tx_niave	Tx_niave	Tx_niave	no treatment	No	axial, proximal appendicular bones	no	not exposed	not exposed	not exposed	not exposed	not exposed	not exposed
22	Adenocarcinoma, acinar type	Synchronous	not done	5	PAN100	M-CRPC	none	-	76	negative	none	0.75	No	Yes	Yes	no treatment	No	axial(T2~3, T5, T6~11, L1, L4~5), proximal appendicular bones	No	On treatment	not exposed	not exposed	not exposed	not exposed	prostate, bone, spine
23	Adenocarcinoma, acinar type	Asynchronous	Adenocarcinoma, acinar type (RARP)	5	PAN100	M-CRPC	none	-	72	positive	CDK12, ATM, AR, MDM2	674	No	Yes	No	S/p Prostatectomy	No	both rib, pelvic bone	No	On treatment	abiraterone	docetaxel, cycle unknown	not exposed	not exposed	not exposed
24	Adenocarcinoma, acinar type	Synchronous	not done	4	PC_panel	M-CRPC	none	-	73	positive	TP53 c.742C>T 19.2%	59.3	yes	yes	yes	no treatment	yes	C-T-L spine, sacrum, 7th rib, bilateral ischium	no	On treatment	abiraterone	not exposed	not exposed	not exposed	pelvic bone
25	Adenocarcinoma, acinar type	Asynchronous	Adenocarcinoma, acinar type (palliative TURP)	5	PAN100	M-CRPC	none	-	75	positive	TP53 c.844C>T 27.4% NF1 c.6772C>T 7.3% RET whole gene duplication/amplification	0.07	no	yes	yes	s/p HoLEP, s/p TURP	yes	C5, C7, T11, L2-3, pelvic bone	liver, lung	On treatment	abiraterone	not exposed	not exposed	not exposed	not exposed
26	Adenocarcinoma, acinar type	Asynchronous	Adenocarcinoma, acinar type (RARP)	5	PAN100	M-CRPC	none	-	67	negative	none	59.8	Yes	No	No	S/p Prostatectomy	Yes	L-spine, both pevic bones, Lt scapula, rib	No	On treatment	enzalutamide	docetaxel, cycle unknown	not exposed	Talazoparib (TALAPRO)	not exposed
27	Adenocarcinoma, acinar type	Asynchronous	Adenocarcinoma, acinar type (RARP)	5	PC_panel	M-CRPC	none	-	86	negative	none	6.3	yes	yes	No	S/p Prostatectomy	No	L2, L5, Rt scapula, Rt 5th rib, both pelvic bones	no	On treatment	abiraterone	not exposed	not exposed	not exposed	L spine
28	Adenocarcinoma, acinar type	Asynchronous	Adenocarcinoma, acinar type (RARP)	3	PC_panel	M-CRPC	none	-	72	positive	TP53 c.582dup 32.8% RB1 exon 18-21 deletion (NM_000321)	0.05	no	yes	yes	S/p Prostatectomy	yes	L3-4-5, sacrum, both iliac bones	no	On treatment	not exposed	not exposed	not exposed	not exposed	T3, L3-S2, T10-L2
29	Adenocarcinoma, acinar type	Asynchronous	Adenocarcinoma, acinar type (RARP)	4	PAN100	M-CRPC	none	-	75	negative	none	19	Yes	Yes	No	S/p Prostatectomy	No	L5 spine	No	On treatment	not exposed	not exposed	not exposed	not exposed	L5
30	Adenocarcinoma, acinar type	Synchronous	not done	4	PAN100	M-CRPC	none	-	72	positive	AR	1338	Yes	Yes	No	no treatment	No	L5 spine, sacrum, pelvic bone	No	On treatment	not exposed	not exposed	not exposed	not exposed	not exposed
31	Adenocarcinoma, acinar type	Synchronous	Adenocarcinoma, acinar type (palliative TURP)	5	PAN100	M-CRPC	none	MSH6 c.3934_3937dup	59	positive	CHEK1 c.676dup 17.2% PTEN c.389G>A 58.8% TP53 c.742C>T 25.6% TP53 c.638G>A 49.4% AR c.2225G>T 21.2% AR c.2226G>T 1.1% RB1 c.862-1G>T 13.1% RB1 whole gene deletion MSH2 whole gene deletion PTEN whole gene deletion EPCAM whole gene deletion	21.5	no	yes	yes	s/p TURP	yes	left acetabulum	no	on treatment	abiraterone	not exposed	not exposed	not exposed	not exposed
32	Adenocarcinoma, acinar type	Synchronous	not done	5	PAN100	M-CRPC	none	-	76	negative	none	6.72	No	Yes	No	no treatment	No	left ilium, right scapula	No	On treatment	enzalutamide	not exposed	not exposed	not exposed	not exposed
33	Adenocarcinoma, acinar type	Synchronous	not done	3	PAN100	M-CRPC	none	-	63	positive	AR	1310	No	Yes	Yes	no treatment	No	left mandible, whole axial skeletons, both pelvic bone	No	on treatment	abiraterone	s/p docetaxel, 58 cyles	not exposed	not exposed	right pubic bone
34	Adenocarcinoma, acinar type	Synchronous	not done	5	PC_panel	M-HSPC	none	-	70	positive	FOXA1 c.758_777delinsAGTT 3.2%	240.763	Tx_niave	Tx_niave	Tx_niave	no treatment	yes	left sacral ala, right iliac bone, right acetabulum, L1, right 9th rib	no	not exposed	not exposed	not exposed	not exposed	not exposed	not exposed
35	Adenocarcinoma, acinar type	Asynchronous	Adenocarcinoma, acinar type (RARP)	5	PC_panel	M-CRPC	lung cancer	-	61	negative	none	0.43	no	no	no	S/p Prostatectomy	yes	left scapula	lung	On treatment	abiraterone	not exposed	not exposed	not exposed	prostate, pelvic LN
36	Adenocarcinoma, acinar type	Asynchronous	Adenocarcinoma, acinar type (RARP)	5	PC_panel	M-CRPC	none	-	66	positive	TP53 c.439del 2.3% AR whole gene duplication/amplification	12.8	Yes	yes	yes	S/p Prostatectomy	yes	left scapula	No	On treatment	abiraterone	not exposed	not exposed	not exposed	not exposed
37	Adenocarcinoma, acinar type	Asynchronous	Adenocarcinoma, acinar type (RARP)	4	PAN100	M-CRPC	none	-	69	negative	none	2.9	No	No	No	S/p Prostatectomy	No	multifocal on left leg	No	On treatment	not exposed	docetaxel, cycle unknown	not exposed	not exposed	Lt tibia
38	Adenocarcinoma, acinar type	Asynchronous	Adenocarcinoma, acinar type (RARP)	5	PAN100	M-CRPC	none	-	74	negative	none	380	Yes	Yes	No	S/p Prostatectomy	No	multiple T-L spines, left 7th rib, pelvis, right scapula, left humerus, skull	No	On treatment	abiraterone	s/p docetaxel, 2 cycles	not exposed	not exposed	not exposed
39	Adenocarcinoma, acinar type	Synchronous	not done	4	PAN100	M-CRPC	none	-	72	positive	CDK12	235	Yes	Yes	No	no treatment	Yes	No	Liver	On treatment	not exposed	not exposed	not exposed	not exposed	not exposed
40	Adenocarcinoma, acinar type	Asynchronous	Adenocarcinoma, acinar type (RARP)	5	PAN100	M-CRPC	none	BRCA2 exon 8-27 duplication	73	negative	none	61.2	No	Yes	No	S/p Prostatectomy	Yes	No	No	On treatment	abiraterone	not exposed	not exposed	not exposed	op bed
41	Adenocarcinoma, acinar type	Synchronous	not done	5	PAN100	M-HSPC	none	MSH2 c.1386+1G>A	60	positive	BRCA, MSH2, MSH6, TP53, EPHA3, ATR, AKT1, ERBB2	9.7	Tx_niave	Tx_niave	Tx_niave	no treatment	Yes	No	Rectum	not exposed	not exposed	not exposed	not exposed	not exposed	not exposed
42	Adenocarcinoma, acinar type	Asynchronous	Adenocarcinoma, acinar type (RARP)	4	PC_panel	M-CRPC	none	BRCA2 c.6952C>T	70	negative	none	9.11	Yes	No	No	s/p prostatectomy	No	right iliac crest	right pelvic cavity seeding mets	On treatment	abiraterone	s/p docetaxel, 13 cycles	not exposed	not exposed	op bed, right ischium, right iliac crest
43	Adenocarcinoma, acinar type	Synchronous	not done	5	PC_panel	M-HSPC	none	-	87	positive	APC c.4666dup 3.6% PTEN c.491del 2.7% PTEN c.389G>A 0.6%	12.8	Tx_niave	Tx_niave	Tx_niave	no treatment	yes	right ilium, ischium, acetabulum / left pubic bone / upper T spine	lung	not exposed	not exposed	not exposed	not exposed	not exposed	not exposed
44	Adenocarcinoma, acinar type	Asynchronous	Adenocarcinoma, acinar type (RARP)	4	PAN100	M-CRPC	none	-	71	positive	BRCA2, TP53, AR, ARID1A, RB1, SMAD4	50.8	Yes	Yes	No	S/p Prostatectomy	Yes	right ilium, rib, T10 vertebrae	anastomosis stie	On treatment	not exposed	docetaxel, cycle unknown	not exposed	not exposed	not exposed
45	Adenocarcinoma, acinar type	Asynchronous	Adenocarcinoma, acinar type (RARP)	5	PAN100	M-CRPC	none	-	68	negative	none	7.77	Yes	No	No	s/p Prostatectomy	No	right pubic bone	No	on treatment	abiraterone	not exposed	not exposed	not exposed	not exposed
46	Adenocarcinoma, acinar type	Asynchronous	Adenocarcinoma, acinar type (RARP)	5	PAN100	M-CRPC	none	-	72	positive	RB1 c.2359C>T 20% CDH1 c.1565+1G>A 15.2%	75.2	Yes	yes	yes	S/p Prostatectomy	no	Rt 6th rib, Rt iliac bone, whole axial and proximal appendicular bones	no	On treatment	abiraterone	not exposed	not exposed	not exposed	T6, Rt 6th rib, pelvic bone
47	Adenocarcinoma, ductal type	Asynchronous	Adenocarcinoma, acinar type (RARP)	5	PAN100	M-CRPC	none	-	78	positive	BRCA2, ATM, PIK3CA, PTEN, TP53, MSH6, MSH2, MSI-high, RB1, AR	41.1	Yes	Yes	No	S/p Prostatectomy	Yes	Rt pubic and Rt ischium	No	On treatment	abiraterone	not exposed	not exposed	not exposed	pubic bone
48	Adenocarcinoma, acinar type	Asynchronous	Adenocarcinoma, acinar type (RARP)	5	PC_panel	M-CRPC	none	-	71	positive	CDKN2A c.151-1G>T 2.6% TP53 c.560-2A>T 2.4%	0.01	no	yes	no	s/p prostatectomy	no	Rt. 7th rib	liver, brain	On treatment	not exposed	not exposed	not exposed	not exposed	not exposed
49	Adenocarcinoma, acinar type	Synchronous	not done	5	PAN100	M-CRPC	none	-	81	negative	none	3.31	No	Yes	No	no treatment	No	sacrum and right 11th posterior ri	Liver	On treatment	not exposed	docetaxel, cycle unknown	not exposed	not exposed	not exposed
50	Adenocarcinoma, acinar type	Synchronous	not done	5	PAN100	M-CRPC	none	-	72	positive	BRCA2, TP53, APC, AR, RB1, SMAD4, CDH1, PTEN	301	Yes	Yes	No	no treatment	Yes	skull, bilateral humerus, bilateral distal femur, whole axial and appendicular bones	liver	On treatment	enzalutamide	not exposed	not exposed	not exposed	T12-sacrum, pelvic bone, femur, both shoulder, sternum
51	Adenocarcinoma, acinar type	Asynchronous	Adenocarcinoma, acinar type (RARP)	5	PAN100	M-CRPC	none	-	65	positive	TP53, BRCA1, BRCA2, RB1, AR	254	Yes	Yes	Yes	S/p Prostatectomy	Yes	skull, Lt. 8th rib and Rt. proximal femur, Lt clavicle, sacrum	No	On treatment	enzalutamide, abiraterone	S/p docetaxel, 3 cycles	not exposed	Talazoparib (TALAPRO)	not exposed
52	Adenocarcinoma, acinar type	Synchronous	not done	5	PAN100	M-CRPC	none	-	65	positive	AR, TP53, RB1, CDKN2A, CDKN2B	52.1	Yes	Yes	Yes	no treatment	Yes	skull, spines, sacrum, Rt, ilium, and Lt. 6th rib.	No	On treatment	not exposed	docetaxel, cycle unknown	not exposed	not exposed	not exposed
53	Adenocarcinoma, acinar type	Synchronous	not done	5	PAN100	M-CRPC	none	BRCA2 c.7480C>T	77	negative	none	3.74	no	no	Yes	no treatment	No	spine and pelvic bone, multiple	No	On treatment	abiraterone	s/p docetaxel, 2 cycles	not exposed	not exposed	pelvic bone
54	Adenocarcinoma, acinar type	Synchronous	not done	5	PAN100	M-HSPC	none	-	84	positive	BRCA2	162	Tx_niave	Tx_niave	Tx_niave	no treatment	yes	spine, both ribs, both pelvic bones		not exposed	not exposed	not exposed	not exposed	not exposed	not exposed
55	Adenocarcinoma, acinar type	Synchronous	Adenocarcinoma, acinar type (palliative TURP)	5	PC_panel	M-CRPC	none	-	77	negative	none	232	No	yes	no	s/p TURP	yes	T-L spine, bilateral pubis and ilium	no	On treatment	not exposed	s/p docetaxel, 2 cycles	not exposed	not exposed	not exposed
56	Adenocarcinoma, acinar type	Synchronous	not done	4	PC_panel	M-CRPC	none	-	64	positive	CDK12 c.257_261del 32.5% CDK12 c.2420-1G>C 14.2%	83.2	No	yes	No	no treatment	No	T-L spines, both pelvic bones, sacrum	lung	On treatment	abiraterone	s/p docetaxel, 9 cycles	not exposed	not exposed	not exposed
57	Adenocarcinoma, acinar type	Synchronous	not done	5	PAN100	M-CRPC	none	ATM c.1402_1403del	71	positive	AR	8.86	Yes	Yes	No	no treatment	No	T1, L1, Lt 11th rib	No	On treatment	not exposed	s/p docetaxel, 4 cycles	not exposed	not exposed	not exposed
58	Adenocarcinoma, acinar type	Synchronous	not done	4	PAN100	M-CRPC	none	-	56	positive	AR	17.5	Yes	Yes	Yes	no treatment	No	T12, L3, sacum, pelvic + new left iliac	No	on treatment	abiraterone	not exposed	not exposed	not exposed	bladder
59	Adenocarcinoma, acinar type	Asynchronous	Adenocarcinoma, acinar type (RARP)	5	PAN100	M-CRPC	none	-	65	positive	ATM, PTEN, AR	24.8	Yes	Yes	No	S/p Prostatectomy	Yes	T8, Rt. 7th costovertebral junction, and Rt. 5th rib		On treatment	enzalutamide	docetaxel, cycle unknown	not exposed	not exposed	rib, vertebrae, pelvic LN
60	Adenocarcinoma, acinar type	Synchronous	not done	5	PC_panel	M-HSPC	none	-	70	positive	none (complex karyotype)	2365	Tx_niave	Tx_niave	Tx_niave	no treatment	yes	thoracic cage, sternum, axial and appendicular bones, pelvic bones	no	not exposed	not exposed	not exposed	not exposed	not exposed	not exposed
61	Adenocarcinoma, acinar type	Synchronous	not done	unknown	PAN100	M-CRPC	none	-	63	positive	TP53 0.1%	210	No	No	No	no treatment	No	vertebrae and iliac bone	No	On treatment	abiraterone	S/p docetaxel, 8 cycles	not exposed	not exposed	not exposed
62	Adenocarcinoma, acinar type	Asynchronous	Adenocarcinoma, acinar type (RARP)	5	PAN100	M-CRPC	none	-	73	positive	APC, NF1, AR, CDKN2A, CDKN2B	20.8	Yes	Yes	No	S/p Prostatectomy	No	Whole axial & appendicular bones	No	On treatment	not exposed	docetaxel, cycle unknown	not exposed	not exposed	not exposed
63	Adenocarcinoma, acinar type	Asynchronous	Adenocarcinoma, acinar type (RARP)	5	PAN100	M-CRPC	none	-	79	positive	CDK12 c.862dup 16.4%	478	Yes	Yes	Yes	S/p Prostatectomy	No	Whole axial & appendicular bones	No	On treatment	not exposed	not exposed	not exposed	not exposed	op bed
64	Adenocarcinoma, acinar type	Synchronous	not done	4	PAN100	M-HSPC	none	-	73	positive	CTNNB1, RAD51B, TP53, RB1, PTEN	228	Tx_niave	Tx_niave	Tx_niave	no treatment	No	whole axial & proximal appendicular bones	No	not exposed	not exposed	not exposed	not exposed	not exposed	not exposed
65	Adenocarcinoma, acinar type	Asynchronous	Adenocarcinoma, acinar type (RARP)	5	PC_panel	M-CRPC	none	BRCA2 c.6952C>T	67	negative	none	15.2	No	No	No	s/p prostatectomy	yes	whole axial and proximal appendicular skeletons	No	On treatment	abiraterone, enzalutamide	s/p docetaxel, 29 cycles	s/p cabazitaxel, 8 cycles	not exposed	L4
66	Adenocarcinoma, acinar type	Asynchronous	Adenocarcinoma, acinar type (RARP)	5	PAN100	M-CRPC	none	-	66	negative	none	12	No	Yes	Yes	S/p Prostatectomy	Yes	whole skeleton	No	on treatment	abiraterone	s/p docetaxel, 11 cycles	not exposed	not exposed	op bed
67	Adenocarcinoma, acinar type	Asynchronous	Adenocarcinoma, acinar type (RARP)	2	TMB500	M-CRPC	none	-	67	positive	APC c.4508C>A AR c.2226G>T MED12 c.5161C>T TET2 c.2674C>T TET2 c.5307del	10.2	yes	yes	No	S/p Prostatectomy	No	Yes	No	On treatment	abiraterone	not exposed	not exposed	not exposed	not exposed
68	Adenocarcinoma, acinar type	Synchronous	not done	4	PAN100	M-CRPC	none	-	51	positive	APC c.4666dup 18.6% TP53 c.524G>A 20.8% AR c.2225G>T 12.4% AR c.2226G>C 5.2% AR c.2226G>T 10.7% CDKN1B c.122T>G 0.7% MSH6 c.741dup 0.2% PMS2 c.1738A>T 0.4% NF1 c.2033del 0.4%	2811	yes	yes	yes	no treatment	yes	yes	no	On treatment	abiraterone	not exposed	not exposed	not exposed	L2-S2
69	Adenocarcinoma, acinar type	Synchronous	not done	4	PC_panel	M-CRPC	none	-	75	positive	ATM c.9023G>A 0.3%	0.03	no	no	yes	no treatment	yes	yes	no	On treatment	abiraterone	s/p docetaxel, 6 cycles	not exposed	not exposed	not exposed
70	Adenocarcinoma, acinar type	Synchronous	Adenocarcinoma, acinar type (palliative TURP)	4	PC_panel	M-CRPC	none	-	80	negative	none	3.83	yes	yes	No	s/p TURP	No	yes	right adrenal	On treatment	abiraterone	not exposed	not exposed	not exposed	op bed
71	Adenocarcinoma, acinar type	Synchronous	not done	4	TMB500	M-CRPC	none	-	86	positive	TP53 c.841_842inv 1.9%	203	unknown	unknown	unknown	no treatment	yes	yes	no	On treatment	enzalutamide	s/p docetaxel, 1 cycle	not exposed	not exposed	not exposed
72	Adenocarcinoma, acinar type	Synchronous	not done	4	PC_panel	M-CRPC	none	-	90	negative	none	>5000	yes	yes	no	no treatment	no	yes	no	On treatment	abiraterone	s/p docetaxel, 3 cycles	s/p cabazitaxel, 2 cycles	not exposed	prostate
73	Adenocarcinoma, acinar type	Synchronous	not done	5	PAN100	M-CRPC	none	-	55	positive	CDK12 c.9836_998del 26.7% CDK12 c.1088C>G 50.8% AR c.2225G>T 10.6% AR c.2226G>C 1.5%	1879	Yes	Yes	Yes	no treatment	Yes	Yes	Liver, Pleura	On treatment	abiraterone	not exposed	not exposed	not exposed	Lt scapula
74	Adenocarcinoma, acinar type	Synchronous	not done	5	PAN100	M-CRPC	none	-	62	positive	AR c.2632A>G 1.6%, BRCA2, FGFR1	13.7261	no	yes	yes	no treatment	yes	yes	no	On treatment	abiraterone	s/p docetaxel, 1cycle	not exposed	not exposed	not exposed
75	Adenocarcinoma, acinar type	Synchronous	not done	5	TMB500	M-CRPC	none	-	63	positive	TP53 c.488A>G 7.7%, AR amp	397	no	yes	no	no treatment	no	yes	liver	On treatment	not exposed	s/p docetaxel, 1 cycle	not exposed	not exposed	not exposed
76	Adenocarcinoma, acinar type	Asynchronous	Adenocarcinoma, acinar type (RARP)	5	PC_panel	M-CRPC	none	-	65	positive	ATM c.8672G>A 1.3% SPOP c.305T>G 0.7%	0.03	no	no	yes	S/p Prostatectomy	yes	yes	no	On treatment	not exposed	s/p docetaxel, 44 cycles	not exposed	not exposed	L4, iliac LN
77	Adenocarcinoma, acinar type	Asynchronous	Adenocarcinoma, acinar type (RARP)	5	TMB500	M-CRPC	none	BRCA2 c.3599_3600del	66	positive	TP53 c.481G>A 5% APC c.4429C>T 5.9%	3.54	yes	yes	no	S/p Prostatectomy	no	yes	lung	On treatment	enzalutamide	not exposed	not exposed	not exposed	prostate
78	Adenocarcinoma, acinar type	Asynchronous	Adenocarcinoma, acinar type (RARP)	5	TMB500	M-CRPC	none	-	67	positive	TP53 c.1024C>T 85.1%	0.12	yes	yes	no	S/p Prostatectomy	no	yes	liver, brain	On treatment	abiraterone	s/p docetaxel, 6 cycles	not exposed	not exposed	not exposed
79	Adenocarcinoma, acinar type	Synchronous	not done	5	TMB500	M-CRPC	none	-	74	positive	APC c.646-2A>C 10.2%	44.3	yes	yes	yes	s/p salvage RTx	no	yes	yes	On treatment	enzalutamide	not exposed	not exposed	not exposed	prostate
80	Adenocarcinoma, acinar type	Synchronous	not done	5	TMB500	M-CRPC	none	-	75	positive	CDK12 c.2547C>G 1.6%	4.95	no	yes	no	no treatment	yes	yes	no	On treatment	abiraterone, enzalutamide	not exposed	not exposed	not exposed	prostate
81	Adenocarcinoma, acinar type	Asynchronous	Adenocarcinoma, acinar type (RARP)	5	TMB500	M-CRPC	none	-	78	positive	AR c.2105T>A 8% AR c.2623C>T 6.5% SMC3 c.988_989del 0.2%	75	yes	yes	No	S/p Prostatectomy	no	yes	no	On treatment	not exposed	not exposed	not exposed	not exposed	prostate
82	Adenocarcinoma, acinar type	Asynchronous	Adenocarcinoma, acinar type (RARP)	5	TMB500	M-CRPC	none	-	81	positive	TP53 c.856G>A 56.1% FOXP1 c.1033del 12.4% MED12MED12 c.1080del 0.2% KMT2C c.8113G>T 0.2%	114	yes	yes	yes	S/p Prostatectomy	yes	yes	lung	On treatment	not exposed	not exposed	not exposed	not exposed	prostate
83	Adenocarcinoma, acinar type	Synchronous	not done	5	PC_panel	M-CRPC	none	BRIP1 c.3240dup	81	negative	none	8.38	No	Yes	No	no treatment	no	yes	no	On treatment	not exposed	not exposed	not exposed	not exposed	not exposed
84	Adenocarcinoma, acinar type	Synchronous	not done	5	TMB500	M-CRPC	none	-	87	positive	TP53 c.818_827del 10.6% KMT2D c.8833_8876del 4.1% GSK3B c.331C>T 7%	309	yes	yes	yes	no treatment	yes	yes	no	On treatment	abiraterone	not exposed	not exposed	not exposed	not exposed
85	Adenocarcinoma, acinar type	Asynchronous	Adenocarcinoma, acinar type (RARP)	5	TMB500	M-CRPC	none	BRCA2 c.2808_2811del	89	positive	TP53 c.761T>C 62.1% RB1 c.1981C>T 3.2% TSC1 c.2612C>G 18% CDKN1B c.397_398dup 15.5% KMT2D c.9350_9379delinsT 2.6% NOTCH3 c.4878_4891+1del 0.2%	45.7	yes	yes	no	S/p Prostatectomy	yes	yes	liver	On treatment	enzalutamide	not exposed	not exposed	not exposed	T spine, ishial, pelvic, Lt femur
86	Adenocarcinoma, acinar type	Synchronous	not done	1	TMB500	M-HSPC	none	BRCA2 c.8023A>G	62	negative	none	2.5	unknown	unknown	unknown	no treatment	no	yes	no	On treatment	abiraterone	not exposed	not exposed	not exposed	not exposed
87	Adenocarcinoma, acinar type	Asynchronous	Adenocarcinoma, acinar type (RARP)	2	TMB500	M-HSPC	none	-	62	positive	CTNNB1 c.94G>C GNAS c.602G>A	4.5	Tx_niave	Tx_niave	Tx_niave	S/p Prostatectomy	Yes	Yes	No	not exposed	not exposed	not exposed	not exposed	not exposed	not exposed
88	Adenocarcinoma, acinar type	Asynchronous	Adenocarcinoma, acinar type (RARP)	3	TMB500	M-HSPC	none	-	77	negative	none	394	Tx_niave	Tx_niave	Tx_niave	S/p Prostatectomy	yes	yes	no	not exposed	not exposed	not exposed	not exposed	not exposed	not exposed
89	Adenocarcinoma, acinar type	Synchronous	not done	4	TMB500	M-HSPC	none	-	57	positive	APC c.2298_2302del 0.4%	150	Tx_niave	Tx_niave	Tx_niave	no treatment	no	yes	lung	not exposed	not exposed	not exposed	not exposed	not exposed	not exposed
90	Adenocarcinoma, acinar type	Synchronous	not done	4	TMB500	M-HSPC	none	-	63	positive	NF1 c.5167C>T 0.6%	1500	unknown	unknown	unknown	no treatment	yes	yes	no	On treatment	abiraterone	not exposed	not exposed	not exposed	not exposed
91	Adenocarcinoma, acinar type	Synchronous	not done	4	TMB500	M-HSPC	none	-	66	negative	none	1.588	unknown	unknown	unknown	no treatment	yes	yes	no	On treatment	abiraterone	not exposed	not exposed	not exposed	not exposed
92	Adenocarcinoma, acinar type	Synchronous	not done	4	TMB500	M-HSPC	none	-	67	negative	none	80	no	no	no	no treatment	no	yes	lung	On treatment	not exposed	docetaxel, cycle unknown	not exposed	not exposed	not exposed
93	Adenocarcinoma, acinar type	Synchronous	not done	4	TMB500	M-HSPC	none	-	69	positive	TP53BP1 c.4175_4176insAGGA 2.1%	1379	Tx_niave	Tx_niave	Tx_niave	no treatment	no	yes	no	not exposed	not exposed	not exposed	not exposed	not exposed	not exposed
94	Adenocarcinoma, ductal type	Synchronous	not done	4	PC_panel	M-HSPC	biliary cancer	-	71	negative	none	0.4	no	no	no	no treatment	no	yes	no	On treatment	abiraterone	not exposed	not exposed	not exposed	not exposed
95	Adenocarcinoma, ductal type	Synchronous	not done	4	PC_panel	M-HSPC	none	-	73	negative	none	0.27	no	no	no	no treatment	yes	yes	no	On treatment	abiraterone	not exposed	not exposed	not exposed	prostate, LN, Lt pubic bone
96	Adenocarcinoma, acinar type	Synchronous	not done	4	TMB500	M-HSPC	none	-	83	positive	KMT2C c.11798_11812+4del 28% FUBP1 c.1220_1229del 17.3%	3110	no	no	no	no treatment	no	yes	no	On treatment	not exposed	not exposed	not exposed	not exposed	not exposed
97	Adenocarcinoma, acinar type	Synchronous	not done	5	PAN100	M-HSPC	lung cancer (not active, s/p lobectomy)	-	63	positive	ATM c.5623C>T 6.5% APC c.7709C>A 3.7%	66.6	Tx_niave	Tx_niave	Tx_niave	no treatment	no	yes	no	not exposed	not exposed	not exposed	not exposed	not exposed	not exposed
98	Adenocarcinoma, acinar type	Synchronous	not done	5	TMB500	M-HSPC	none	-	66	positive	PTEN c.405dup 28.3%	768	Tx_niave	Tx_niave	Tx_niave	no treatment	yes	yes	no	not exposed	not exposed	not exposed	not exposed	not exposed	not exposed
99	Adenocarcinoma, acinar type	Synchronous	not done	5	TMB500	M-HSPC	none	-	68	negative	none	80.9	unknown	unknown	unknown	no treatment	no	yes	no	On treatment	not exposed	not exposed	not exposed	not exposed	not exposed
100	Adenocarcinoma, acinar type	Synchronous	not done	5	TMB500	M-HSPC	none	-	79	positive	BRCA2 c.5073dup 10.8%	190	Tx_niave	Tx_niave	Tx_niave	no treatment	yes	yes	no	not exposed	not exposed	not exposed	not exposed	not exposed	not exposed
