# Supplementary material for: Circulating Tumor DNA Analysis on Metastatic Prostate Cancer with Disease Progression
Source: Cancers (Basel). 2023 Aug 7;15(15):3998. doi: 10.3390/cancers15153998 (PMC10416850; doi:10.3390/cancers15153998)
Supplement: Supplementary file 1 [file cancers-15-03998-s001.zip › Supplementary Table S2 Somatic Gene Alterations.xlsx]

## Sheet: Sheet1
Gene	M-CRPC		M-HSPC		Total	Total	P
Form	n	%	n2	%3	n4	%5	Fisher's exact test
AR	32	0.415584	1	0.0434783	33	0.000434783	0.001
TP53	25	0.324675	3	0.130435	28	0.00130435	0.11
RB1	16	0.207792	3	0.130435	19	0.00130435	0.55
BRCA2	11	0.142857	5	0.217391	16	0.00217391	0.516
PTEN	8	0.103896	4	0.173913	12	0.00173913	0.464
APC	8	0.103896	3	0.130435	11	0.00130435	0.712
ATM	7	0.0909091	1	0.0434783	8	0.000434783	0.678
CDK12	8	0.103896	0	0	8	0	0.192
PIK3CA	5	0.0649351	0	0	5	0	0.587
CDKN2A	4	0.0519481	0	0	4	0	0.571
MSH2	3	0.038961	0	0	3	0	1
SMAD4	3	0.038961	1	0.0434783	4	0.000434783	1
ATR	2	0.025974	1	0.0434783	3	0.000434783	0.548
CDKN2B	3	0.038961	0	0	3	0	1
GNAS	2	0.025974	1	0.0434783	3	0.000434783	0.548
MSH6	2	0.025974	1	0.0434783	3	0.000434783	0.548
NF1	3	0.038961	0	0	3	0	1
ARID1A	1	0.012987	1	0.0434783	2	0.000434783	0.409
BRCA1	2	0.025974	0	0	2	0	1
CDKN1B	2	0.025974	0	0	2	0	1
MYC	1	0.012987	1	0.0434783	2	0.000434783	0.409
RAD51B	1	0.012987	1	0.0434783	2	0.000434783	0.409
CHEK1	1	0.012987	0	0	1	0	1
CHEK2	0	0	1	0.0434783	1	0.000434783	0.23
EPCAM	1	0.012987	0	0	1	0	1
NRAS	1	0.012987	0	0	1	0	1
PMS2	1	0.012987	0	0	1	0	1
