# Supplementary material for: Circulating Tumor DNA Analysis on Metastatic Prostate Cancer with Disease Progression
Source: Cancers (Basel). 2023 Aug 7;15(15):3998. doi: 10.3390/cancers15153998 (PMC10416850; doi:10.3390/cancers15153998)
Supplement: Supplementary file 1 [file cancers-15-03998-s001.zip › Supplementary Table S3 Gene Panel Information.xlsx]

## Sheet: Somatic variants
Panel	Sample#	Patient#	ASCO/AMP Classification	Gene	Canonical name	Accession	Nucleotide	Amino acid	%Variant	Therapeutic implication (Level of OncoKB database)
Pan100	220530	8	Tier 2	EZH2		NM_004456.4	c.2110+2T>C		26.4	FL, Tazemetostat (2)
Pan100	220530	8	Tier 3	MSH6	R361C	NM_000179.2	c.1081C>T	p.Arg361Cys	0.4
Pan100	220530	8	Tier 3	AR	P169L	NM_000044.3	c.506C>T	p.Pro169Leu	1
Pan100	220530	8	Tier 3	MYCN	T43N	NM_005378.4	c.128C>A	p.Thr43Asn	15
Pan100	220530	8	Tier 3	IGF1R	T104=	NM_000875.3	c.312G>A	p.Thr104=	0.2
Pan100	220708	11	Tier 3	DNMT3A	R792S	NM_022552.4	c.2374C>A	p.Arg792Ser	0.6
Pan100	221014	74	Tier 2	AR	T878A	NM_000044.6	c.2632A>G	p.Thr878Ala	1.6
Pan100	221014	74	Tier 1	BRCA2	BRCA2 whole gene deletion
Pan100	221014	74	Tier 3	FGFR1	FGFR1 whole gene duplication/amplification
Pan100	221014	74	Tier 3	STK11	V66M	NM_000455.5	c.196G>A	p.Val66Met	1.5
Pan100	220510	66	Not	Not	Not	Not	Not	Not	Not
TMB500	2022-10-19	75	Tier 2	TP53	Y163C	NM_000546.6	c.488A>G	p.Tyr163Cys	7.7
TMB500	2022-10-19	75	Tier 2	AR	AR whole gene duplication/amplification
TMB500	2022-10-19	75	Tier 3	ABL1	A794CfsX2	NM_005157.6	c.2379dup	p.Ala794CysfsTer2	4.2
TMB500	2022-10-19	75	Tier 3	ACVR1	V448A	NM_001111067.4	c.1343T>C	p.Val448Ala	0.2
TMB500	2022-10-19	75	Tier 3	FN1	G1710R	NM_212482.4	c.5128G>A	p.Gly1710Arg	0.2
TMB500	2022-10-19	75	Tier 3	PBX1	E221K	NM_002585.4	c.661G>A	p.Glu221Lys	0.1
TMB500	2022-10-19	75	Tier 3	PPP2R1A	A579S	NM_014225.6	c.1735G>T	p.Ala579Ser	0.1
TMB500	2022-10-19	75	Tier 3	CREBBP	M481I	NM_004380.3	c.1443G>A	p.Met481Ile	0.1
TMB500	2022-10-19	75	Tier 3	FGF12	G186E	NM_021032.5	c.557G>A	p.Gly186Glu	0.1
TMB500	2022-10-19	75	Tier 3	AXIN1	A563S	NM_003502.4	c.1687G>T	p.Ala563Ser	0.1
TMB500	2022-10-19	75	Tier 3	PRKAR1A	R97Q	NM_212471.3	c.290G>A	p.Arg97Gln	0.1
TMB500	2022-10-19	75	Tier 3	IKBKE	D296N	NM_014002.4	c.886G>A	p.Asp296Asn	0.1
TMB500	2022-10-20	82	Tier 2	TP53	E286K	NM_000546.6	c.856G>A	p.Glu286Lys	56.1
TMB500	2022-10-20	82	Tier 2	FOXP1	M345CfsX7	NM_001244814.3	c.1033del	p.Met345CysfsTer7	12.4
TMB500	2022-10-20	82	Tier 2	MED12	F360LfsX24	NM_005120.3	c.1080del	p.Phe360LeufsTer24	0.2
TMB500	2022-10-20	82	Tier 2	KMT2C	E2705X	NM_170606.3	c.8113G>T	p.Glu2705Ter	0.2
TMB500	2022-10-20	82	Tier 2	PTEN	PTEN deletion
TMB500	2022-10-20	82	Tier 2	MYC	MYC whole gene duplication/amplification
TMB500	2022-10-20	82	Tier 2	AR	AR whole gene duplication/amplification
TMB500	2022-10-20	82	Tier 3	EMSY		NM_001300942.2	c.2040+8A>G		39.6
TMB500	2022-10-20	82	Tier 3	ERCC3	S608C	NM_000122.2	c.1823C>G	p.Ser608Cys	24
TMB500	2022-10-20	82	Tier 3	TET1	S262C	NM_030625.3	c.785C>G	p.Ser262Cys	9.8
TMB500	2022-10-20	82	Tier 3	DICER1	S1426RfsX3	NM_030621.4	c.4276_4277dup	p.Ser1426ArgfsTer3	8.9
TMB500	2022-10-20	82	Tier 3	LATS2	A711D	NM_014572.3	c.2132C>A	p.Ala711Asp	0.5
TMB500	2022-10-20	82	Tier 3	PMS1	E773K	NM_000534.5	c.2317G>A	p.Glu773Lys	0.4
TMB500	2022-10-20	82	Tier 3	KMT2B	T54A	NM_014727.3	c.160A>G	p.Thr54Ala	0.3
TMB500	2022-10-20	82	Tier 3	KNSTRN	P165A	NM_033286.3	c.493C>G	p.Pro165Ala	0.3
TMB500	2022-10-20	82	Tier 3	DNMT3A	Y284X	NM_022552.5	c.852C>A	p.Tyr284Ter	0.3
TMB500	2022-10-20	82	Tier 3	PMS2	R649M	NM_000535.7	c.1946G>T	p.Arg649Met	0.2
TMB500	2022-10-20	82	Tier 3	TAL1	G153V	NM_001287347.2	c.458G>T	p.Gly153Val	0.2
TMB500	2022-10-20	82	Tier 3	SMARCA4	G254C	NM_003072.5	c.760G>T	p.Gly254Cys	0.2
TMB500	2022-10-20	82	Tier 3	XPA	Q216RfsX8	NM_000380.4	c.647del	p.Gln216ArgfsTer8	0.2
TMB500	2022-10-20	82	Tier 3	FANCL	S113N	NM_018062.4	c.338G>A	p.Ser113Asn	0.2
TMB500	2022-10-20	82	Tier 3	ING4		NM_001127582.2	c.37+3A>T		0.2
TMB500	2022-10-20	82	Tier 3	TP53BP1	A983T	NM_001141980.3	c.2947G>A	p.Ala983Thr	0.1
TMB500	2022-10-20	82	Tier 3	SMAD2	A44V	NM_001003652.4	c.131C>T	p.Ala44Val	0.1
TMB500	2022-10-20	82	Tier 3	IGF1R	G1229S	NM_000875.5	c.3685G>A	p.Gly1229Ser	0.1
TMB500	2022-10-28	96	Tier 2	KMT2C		NM_170606.3	c.11798_11812+4del		28
TMB500	2022-10-28	96	Tier 2	FUBP1	G407EfsX15	NM_003902.5	c.1220_1229del	p.Gly407GlufsTer15	17.3
TMB500	2022-10-28	96	Tier 2	KMT2C	KMT2C deletion
TMB500	2022-10-28	96	Tier 3	CREBBP	K1606R	NM_004380.3	c.4817A>G	p.Lys1606Arg	37.9
TMB500	2022-10-28	96	Tier 3	EXT2	D628G	NM_207122.2	c.1883A>G	p.Asp628Gly	37.5
TMB500	2022-10-28	96	Tier 3	NEGR1	A300T	NM_173808.3	c.898G>A	p.Ala300Thr	1.2
TMB500	2022-10-28	96	Tier 3	AMER1	E1112D	NM_152424.4	c.3336G>C	p.Glu1112Asp	0.7
TMB500	2022-10-28	96	Tier 3	RPTOR	E247V	NM_020761.3	c.740A>T	p.Glu247Val	0.6
TMB500	2022-10-28	96	Tier 3	EPHB4	T124M	NM_004444.5	c.371C>T	p.Thr124Met	0.1
TMB500	2022-10-28	96	Tier 3	IDH2		NM_002168.4	c.679-6C>T		0.1
TMB500	2022-11-15	93	Tier 2	TP53BP1	K1395RfsX40	NM_001141980.3	c.4175_4176insAGGA	p.Lys1395ArgfsTer40	2.1
TMB500	2022-11-15	93	Tier 3	SPOP	D130H	NM_001007228.2	c.388G>C	p.Asp130His	3.9
TMB500	2022-11-15	93	Tier 3	ASXL2		NM_018263.6	c.404-7T>C		1
TMB500	2022-11-15	93	Tier 3	FLT4	C158S	NM_182925.5	c.473G>C	p.Cys158Ser	0.6
TMB500	2022-11-15	93	Tier 3	ERBB4	W10C	NM_005235.3	c.30G>T	p.Trp10Cys	0.4
TMB500	2022-11-15	93	Tier 3	FYN	R410X	NM_153047.4	c.1228C>T	p.Arg410Ter	0.3
TMB500	2022-11-15	93	Tier 3	DNMT3A	R882P	NM_022552.5	c.2645G>C	p.Arg882Pro	0.2
TMB500	2022-11-15	93	Tier 3	CHD4	G302V	NM_001273.5	c.905G>T	p.Gly302Val	0.1
TMB500	2022-11-15	93	Tier 3	INPP4B	P722L	NM_001101669.3	c.2165C>T	p.Pro722Leu	0.1
TMB500	2022-11-15	93	Tier 3	EML4	I240T	NM_019063.5	c.719T>C	p.Ile240Thr	0.1
TMB500	2022-11-15	93	Tier 3	INPP4A	P405L	NM_001134224.2	c.1214C>T	p.Pro405Leu	0.1
TMB500	2022-11-18	89	Tier 2	APC	Q767LfsX6	NM_000038.6	c.2298_2302del	p.Gln767LeufsTer6	0.4
TMB500	2022-11-18	89	Tier 3	SMC1A	Y186D	NM_006306.4	c.556T>G	p.Tyr186Asp	1.2
TMB500	2022-11-18	89	Tier 3	FOXA1	K267_G278del	NM_004496.5	c.799_834del	p.Lys267_Gly278del	0.9
TMB500	2022-11-18	89	Tier 3	NOTCH2	D1151N	NM_024408.4	c.3451G>A	p.Asp1151Asn	0.4
TMB500	2022-11-18	89	Tier 3	ABL2	D123N	NM_007314.4	c.367G>A	p.Asp123Asn	0.3
TMB500	2022-11-18	89	Tier 3	EP300	R200Q	NM_001429.4	c.599G>A	p.Arg200Gln	0.3
TMB500	2022-11-18	89	Tier 3	DICER1	D1077N	NM_030621.4	c.3229G>A	p.Asp1077Asn	0.3
TMB500	2022-11-18	89	Tier 3	DNMT3A	D641X	NM_022552.5	c.1920dup	p.Asp641Ter	0.2
TMB500	2022-11-18	89	Tier 3	BRCA1		NM_007294.4	c.301+7G>A		0.2
TMB500	2022-11-18	89	Tier 3	FGF10	V123I	NM_004465.2	c.367G>A	p.Val123Ile	0.2
TMB500	2022-11-18	89	Tier 3	NF1	E2693K	NM_001042492.3	c.8077G>A	p.Glu2693Lys	0.2
TMB500	2022-11-18	89	Tier 3	RUNX1T1	R533X	NM_001198626.2	c.1597C>T	p.Arg533Ter	0.2
TMB500	2022-11-18	89	Tier 3	ACVR1B		NM_020328.4	c.1103-7C>T		0.2
TMB500	2022-11-18	89	Tier 3	CBLB	P868S	NM_170662.5	c.2602C>T	p.Pro868Ser	0.2
TMB500	2022-11-18	89	Tier 3	PIK3CA	E707K	NM_006218.4	c.2119G>A	p.Glu707Lys	0.2
TMB500	2022-11-18	89	Tier 3	LCK	T407I	NM_001042771.3	c.1220C>T	p.Thr407Ile	0.2
TMB500	2022-11-18	89	Tier 3	MET	R974K	NM_000245.4	c.2921G>A	p.Arg974Lys	0.2
TMB500	2022-11-18	89	Tier 3	FYN	S247L	NM_153047.4	c.740C>T	p.Ser247Leu	0.2
TMB500	2022-11-18	89	Tier 3	IGF1	W152X	NM_001111285.3	c.455G>A	p.Trp152Ter	0.1
TMB500	2022-11-18	89	Tier 3	MYH11	E149K	NM_001040113.2	c.445G>A	p.Glu149Lys	0.1
TMB500	2022-12-02	79	Tier 2	APC		NM_000038.6	c.646-2A>C		10.2
TMB500	2022-12-02	79	Tier 1	BRCA2	BRCA2 deletion
TMB500	2022-12-02	79	Tier 2	ERBB3	ERBB3 whole gene duplication/amplification
TMB500	2022-12-02	79	Tier 2	IKBKE	IKBKE whole gene duplication/amplification
TMB500	2022-12-02	79	Tier 2	RPTOR	RPTOR whole gene duplication/amplification
TMB500	2022-12-02	79	Tier 2	GLI1	GLI1 whole gene duplication/amplification
TMB500	2022-12-09	90	Tier 3	NSD2	P1317L	NM_001042424.3	c.3950C>T	p.Pro1317Leu	24.6
TMB500	2022-12-09	90	Tier 3	MGA		NM_001164273.2	c.1064+5G>A		5.4
TMB500	2022-12-09	90	Tier 3	MLLT10	V342L	NM_001195626.3	c.1024G>T	p.Val342Leu	1.7
TMB500	2022-12-09	90	Tier 3	FH		NM_000143.4	c.267+7G>C		1.7
TMB500	2022-12-09	90	Tier 3	SMAD3	I146M	NM_005902.4	c.438C>G	p.Ile146Met	0.8
TMB500	2022-12-09	90	Tier 3	ARID1A	Q1947R	NM_006015.6	c.5840A>G	p.Gln1947Arg	0.7
TMB500	2022-12-09	90	Tier 3	RPTOR	I726M	NM_020761.3	c.2178C>G	p.Ile726Met	0.6
TMB500	2022-12-09	90	Tier 3	ASXL1	P571L	NM_015338.6	c.1712C>T	p.Pro571Leu	0.4
TMB500	2022-12-09	90	Tier 3	ERBB4	Q206H	NM_005235.3	c.618G>C	p.Gln206His	0.4
TMB500	2022-12-09	90	Tier 3	NOTCH4	L88Q	NM_004557.4	c.263T>A	p.Leu88Gln	0.3
TMB500	2022-12-09	90	Tier 3	MTOR	L776R	NM_004958.4	c.2327T>G	p.Leu776Arg	0.2
TMB500	2022-12-09	90	Tier 3	FANCC	E409G	NM_000136.3	c.1226A>G	p.Glu409Gly	0.2
TMB500	2022-12-09	90	Tier 3	CSF3R	P733Q	NM_000760.4	c.2198C>A	p.Pro733Gln	0.1
TMB500	2022-12-09	90	Tier 3	SMARCA4		NM_003072.5	c.2506-3C>T		0.1
TMB500	2022-12-09	90	Tier 3	NCOR1	N243I	NM_006311.4	c.728A>T	p.Asn243Ile	0.1
TMB500	2022-12-09	90	Tier 3	MGA	S2825L	NM_001164273.2	c.8474C>T	p.Ser2825Leu	0.1
TMB500	2022-12-16	85	Tier 2	TP53	I254T	NM_000546.6	c.761T>C	p.Ile254Thr	62.1
TMB500	2022-12-16	85	Tier 2	RB1	R661W	NM_000321.3	c.1981C>T	p.Arg661Trp	3.2
TMB500	2022-12-16	85	Tier 2	TSC1	S871X	NM_000368.5	c.2612C>G	p.Ser871Ter	18
TMB500	2022-12-16	85	Tier 2	CDKN1B	K134QfsX12	NM_004064.5	c.397_398dup	p.Lys134GlnfsTer12	15.5
TMB500	2022-12-16	85	Tier 2	KMT2D	E3117VfsX49	NM_003482.4	c.9350_9379delinsT	p.Glu3117ValfsTer49	2.6
TMB500	2022-12-16	85	Tier 2	NOTCH3		NM_000435.3	c.4878_4891+1del		0.2
TMB500	2022-12-16	85	Tier 1	BRCA2	BRCA2 whole gene deletion
TMB500	2022-12-16	85	Tier 2	RB1	RB1 whole gene deletion
TMB500	2022-12-16	85	Tier 2	PIK3CA	PIK3CA whole gene duplication/amplification
TMB500	2022-12-16	85	Tier 2	IRF4	IRF4 whole gene deletion
TMB500	2022-12-16	85	Tier 2	MALT1	MALT1 whole gene deletion
TMB500	2022-12-16	85	Tier 3	FOXA1	L415R	NM_004496.5	c.1244T>G	p.Leu415Arg	38.3
TMB500	2022-12-16	85	Tier 3	EP300	P1388=	NM_001429.4	c.4164C>G	p.Pro1388=	31.1
TMB500	2022-12-16	85	Tier 3	NRG1	S71=	NM_013962.3	c.213G>A	p.Ser71=	24.5
TMB500	2022-12-16	85	Tier 3	KDM6A	T730S	NM_021140.4	c.2188A>T	p.Thr730Ser	26.4
TMB500	2022-12-16	85	Tier 3	GATA2	P228S	NM_032638.5	c.682C>T	p.Pro228Ser	31.3
TMB500	2022-12-16	85	Tier 3	DNMT3A	C497VfsX154	NM_022552.5	c.1488del	p.Cys497ValfsTer154	0.2
TMB500	2022-12-16	85	Tier 3	CYP2D6	L484WfsX2	NM_000106.6	c.1450del	p.Leu484TrpfsTer2	0.5
TMB500	2022-12-16	85	Tier 3	NUP214		NM_005085.4	c.6215-1G>C		14.6
TMB500	2022-12-16	85	Tier 3	CHEK2	T59I	NM_007194.4	c.176C>T	p.Thr59Ile	1.8
TMB500	2022-12-16	85	Tier 3	NDE1		NM_001143979.2	c.*673G>A		1.7
TMB500	2022-12-16	85	Tier 3	SDHA	A449V	NM_004168.4	c.1346C>T	p.Ala449Val	1.9
TMB500	2022-12-16	85	Tier 3	RB1	A589S	NM_000321.3	c.1765G>T	p.Ala589Ser	0.2
TMB500	2022-12-16	85	Tier 3	SOX17	V118L	NM_022454.4	c.352G>C	p.Val118Leu	12.4
TMB500	2022-12-16	85	Tier 3	NOTCH2	L1937V	NM_024408.4	c.5809C>G	p.Leu1937Val	11.5
TMB500	2022-12-16	85	Tier 3	EP300	T1856R	NM_001429.4	c.5567C>G	p.Thr1856Arg	0.7
TMB500	2022-12-16	85	Tier 3	KDR		NM_002253.3	c.1256-25_1256-10del		0.1
TMB500	2022-12-16	85	Tier 3	MYC	L312_V317del	NM_002467.6	c.934_951del	p.Leu312_Val317del	0.1
TMB500	2022-12-16	85	Tier 3	GATA6	P478H	NM_005257.6	c.1433C>A	p.Pro478His	0.2
TMB500	2022-12-16	85	Tier 3	RPTOR	E530D	NM_020761.3	c.1590A>C	p.Glu530Asp	40.5
TMB500	2022-12-16	85	Tier 3	DNMT3A		NM_022552.5	c.640-1418A>G		1.6
TMB500	2022-12-16	85	Tier 3	UGT1A1	R53S	NM_000463.3	c.159G>T	p.Arg53Ser	13.8
TMB500	2022-12-16	85	Tier 3	FANCD2		NM_001018115.3	c.2021+4G>T		3.1
TMB500	2022-12-16	85	Tier 3	ATR	H1440N	NM_001184.4	c.4318C>A	p.His1440Asn	0.4
TMB500	2022-12-16	85	Tier 3	NSD2	E287D	NM_001042424.3	c.861A>C	p.Glu287Asp	0.7
TMB500	2022-12-16	85	Tier 3	KMT2C	C394Y	NM_170606.3	c.1181G>A	p.Cys394Tyr	7.8
TMB500	2022-12-20	71	Tier 2	TP53	D281S	NM_000546.6	c.841_842inv	p.Asp281Ser	1.9
TMB500	2022-12-20	71	Tier 3	MDM2	A306T	NM_002392.5	c.916G>A	p.Ala306Thr	13.1
TMB500	2022-12-20	71	Tier 3	EIF1AX	R13C	NM_001412.4	c.37C>T	p.Arg13Cys	10.7
TMB500	2022-12-20	71	Tier 3	KLF6	I15=	NM_001300.6	c.45C>A	p.Ile15=	9.2
TMB500	2022-12-20	71	Tier 3	ZFHX3	A3543G	NM_006885.4	c.10628C>G	p.Ala3543Gly	7.6
TMB500	2022-12-20	71	Tier 3	EMSY	S736F	NM_001300942.2	c.2207_2208delinsTT	p.Ser736Phe	1.5
TMB500	2022-12-20	71	Tier 3	XRCC2	L234V	NM_005431.2	c.700C>G	p.Leu234Val	0.1
TMB500	2022-12-20	71	Tier 3	NTRK2	A404V	NM_006180.6	c.1211C>T	p.Ala404Val	0.1
TMB500	2022-12-27	100	Tier 1	BRCA2	W1692MfsX3	NM_000059.4	c.5073dup	p.Trp1692MetfsTer3	10.8
TMB500	2022-12-27	100	Tier 2	AR	AR whole gene duplication/amplification
TMB500	2022-12-27	100	Tier 3	BTK	BTK whole gene duplication/amplification
TMB500	2022-12-27	100	Tier 3	ATM	Y1300C	NM_000051.4	c.3899A>G	p.Tyr1300Cys	31.4
TMB500	2022-12-27	100	Tier 3	FN1	P2433=	NM_212482.4	c.7299C>G	p.Pro2433=	0.4
TMB500	2022-12-27	100	Tier 3	CDK6	R220C	NM_001145306.2	c.658C>T	p.Arg220Cys	22.8
TMB500	2022-12-27	100	Tier 3	NRG1	S567N	NM_013964.5	c.1700G>A	p.Ser567Asn	38.1
TMB500	2022-12-30	98	Tier 2	PTEN	C136MfsX44	NM_000314.8	c.405dup	p.Cys136MetfsTer44	28.3
TMB500	2022-12-30	98	Tier 1	BRCA2	BRCA2 whole gene deletion
TMB500	2022-12-30	98	Tier 2	RB1	RB1 whole gene deletion
TMB500	2022-12-30	98	Tier 2	MYC	MYC whole gene duplication/amplification
TMB500	2022-12-30	98	Tier 3	FOXO3	L382AfsX3	NM_001455.4	c.1143dup	p.Leu382AlafsTer3	1.8
TMB500	2022-12-30	98	Tier 3	EWSR1		NM_005243.4	c.1580+1G>A		1.1
TMB500	2022-12-30	98	Tier 3	RASA1	L741F	NM_002890.3	c.2223A>C	p.Leu741Phe	28.8
TMB500	2022-12-30	98	Tier 3	PTPRT	V1074I	NM_133170.4	c.3220G>A	p.Val1074Ile	31
TMB500	2022-12-30	98	Tier 3	ASXL1	A1507=	NM_015338.6	c.4521G>A	p.Ala1507=	28.3
TMB500	2022-12-30	98	Tier 3	MLLT10		NM_001195626.3	c.2219-11A>G		6.5
TMB500	2022-12-30	98	Tier 3	ROS1	W712C	NM_002944.3	c.2136G>C	p.Trp712Cys	5.6
TMB500	2022-12-30	98	Tier 3	BRCA2	G85E	NM_000059.4	c.254G>A	p.Gly85Glu	1.4
TMB500	2022-12-30	98	Tier 3	BCL2	A80T	NM_000633.3	c.238G>A	p.Ala80Thr	6
TMB500	2022-12-30	98	Tier 3	PTPRS	V1649M	NM_002850.4	c.4945G>A	p.Val1649Met	0.3
TMB500	2022-12-30	98	Tier 3	DNMT3A	L347Q	NM_022552.5	c.1040T>A	p.Leu347Gln	1.4
TMB500	2022-12-30	98	Tier 3	IKZF1		NM_006060.6	c.161-8467G>A		1.7
TMB500	2022-12-30	98	Tier 3	GATA6	P586L	NM_005257.6	c.1757C>T	p.Pro586Leu	0.8
TMB500	2023-01-03	80	Tier 1	CDK12	Y849X	NM_016507.4	c.2547C>G	p.Tyr849Ter	1.6
TMB500	2023-01-03	80	Tier 3	ATM	Q2590X	NM_000051.4	c.7768C>T	p.Gln2590Ter	3
TMB500	2023-01-03	80	Tier 3	ATM	C1286F	NM_000051.4	c.3857G>T	p.Cys1286Phe	2.7
TMB500	2023-01-03	80	Tier 3	JAK2	V617F	NM_004972.4	c.1849G>T	p.Val617Phe	6
TMB500	2023-01-03	80	Tier 3	TET2	S675X	NM_001127208.3	c.2024C>G	p.Ser675Ter	3.6
TMB500	2023-01-03	80	Tier 3	DNMT3A	E629_D641del	NM_022552.5	c.1886_1924del	p.Glu629_Asp641del	0.3
TMB500	2023-01-03	80	Tier 3	DNMT3A	R736H	NM_022552.5	c.2207G>A	p.Arg736His	0.4
TMB500	2023-01-03	80	Tier 3	DNMT3A	Y735C	NM_022552.5	c.2204A>G	p.Tyr735Cys	0.8
TMB500	2023-01-03	80	Tier 3	FANCA	P965L	NM_000135.4	c.2894C>T	p.Pro965Leu	1.8
TMB500	2023-01-03	80	Tier 3	PRKDC	G1437S	NM_006904.7	c.4309G>A	p.Gly1437Ser	0.2
TMB500	2023-01-03	80	Tier 3	ERCC3	E509K	NM_000122.2	c.1525G>A	p.Glu509Lys	0.3
TMB500	2023-01-03	80	Tier 3	IKBKE	E459K	NM_014002.4	c.1375G>A	p.Glu459Lys	0.7
TMB500	2023-01-03	80	Tier 3	BCOR	R338W	NM_001123385.2	c.1012C>T	p.Arg338Trp	0.4
TMB500	2023-01-03	80	Tier 3	SMAD3	D154N	NM_005902.4	c.460G>A	p.Asp154Asn	0.4
TMB500	2023-01-03	80	Tier 3	KMT2D	R2771=	NM_003482.4	c.8311C>A	p.Arg2771=	0.2
TMB500	2023-01-03	80	Tier 3	CIC	P46=	NM_015125.5	c.138C>T	p.Pro46=	0.2
TMB500	2023-01-03	80	Tier 3	CRLF2	D87=	NM_022148.4	c.261C>T	p.Asp87=	0.3
TMB500	2023-01-03	80	Tier 3	MYOD1	D17=	NM_002478.5	c.51C>T	p.Asp17=	0.5
TMB500	2023-01-06	78	Tier 2	TP53	R342X	NM_000546.6	c.1024C>T	p.Arg342Ter	85.1
TMB500	2023-01-06	78	Tier 2	RB1	RB1 whole gene deletion
TMB500	2023-01-06	78	Tier 2	PTEN	PTEN whole gene deletion
TMB500	2023-01-06	78	Tier 3	CDK6	Y13X	NM_001145306.2	c.39C>G	p.Tyr13Ter	47.8
TMB500	2023-01-06	78	Tier 3	KMT2B	Q739X	NM_014727.3	c.2215C>T	p.Gln739Ter	0.2
TMB500	2023-01-06	78	Tier 3	PBX1	G140=	NM_002585.4	c.420T>C	p.Gly140=	22.4
TMB500	2023-01-06	78	Tier 3	AXL	R55W	NM_021913.5	c.163C>T	p.Arg55Trp	4
TMB500	2023-01-06	78	Tier 3	ABL1	P782=	NM_005157.6	c.2346T>C	p.Pro782=	0.6
TMB500	2023-01-06	78	Tier 3	ERBB2	R226C	NM_004448.4	c.676C>T	p.Arg226Cys	0.7
TMB500	2023-01-06	78	Tier 3	KLHL6	S396Y	NM_130446.4	c.1187C>A	p.Ser396Tyr	0.5
TMB500	2023-01-10	77	Tier 3	ABL1	G768E	NM_005157.6	c.2303G>A	p.Gly768Glu	0.2
TMB500	2023-01-10	77	Tier 3	DNMT3A		NM_022552.5	c.2479-1G>A		0.4
TMB500	2023-01-10	77	Tier 3	DNMT3A	R320X	NM_022552.5	c.958C>T	p.Arg320Ter	0.2
TMB500	2023-01-10	77	Tier 3	ASXL2		NM_018263.6	c.404-7T>C		1.4
TMB500	2023-01-10	77	Tier 3	TP53BP1	D1466=	NM_001141980.3	c.4398C>T	p.Asp1466=	0.4
TMB500	2023-01-10	99	Tier 2	TP53	A161T	NM_000546.6	c.481G>A	p.Ala161Thr	5
TMB500	2023-01-10	99	Tier 2	APC	Q1477X	NM_000038.6	c.4429C>T	p.Gln1477Ter	5.9
TMB500	2023-01-10	99	Tier 2	AR	AR whole gene duplication/amplification
TMB500	2023-01-10	99	Tier 3	FGFR3	L321V	NM_000142.5	c.961C>G	p.Leu321Val	6.9
TMB500	2023-01-10	99	Tier 3	AFF1	P747T	NM_001166693.2	c.2239C>A	p.Pro747Thr	4.5
TMB500	2023-01-10	99	Tier 3	ZFHX3	N2399S	NM_006885.4	c.7196A>G	p.Asn2399Ser	5.7
TMB500	2023-01-10	99	Tier 3	FLT3		NM_004119.3	c.1943-5G>C		3.9
TMB500	2023-01-10	99	Tier 3	FANCC	T510N	NM_000136.3	c.1529C>A	p.Thr510Asn	2.9
TMB500	2023-01-10	99	Tier 3	PIK3R2	R337W	NM_005027.4	c.1009A>T	p.Arg337Trp	2.7
TMB500	2023-01-10	99	Tier 3	FOXA1	F266L	NM_004496.5	c.798C>G	p.Phe266Leu	2.7
TMB500	2023-01-10	99	Tier 3	NOTCH4	R1410H	NM_004557.4	c.4229G>A	p.Arg1410His	2.9
TMB500	2023-01-10	99	Tier 3	KMT2C	S4123F	NM_170606.3	c.12368C>T	p.Ser4123Phe	2.2
TMB500	2023-01-10	99	Tier 3	MGA	T113I	NM_001164273.2	c.338C>T	p.Thr113Ile	1.9
TMB500	2023-01-10	99	Tier 3	HSP90AB1	D631H	NM_007355.4	c.1891G>C	p.Asp631His	1.6
TMB500	2023-01-10	99	Tier 3	KDM6A	K768N	NM_021140.4	c.2304G>C	p.Lys768Asn	0.6
TMB500	2023-01-10	99	Tier 3	SMARCA4	A1132V	NM_003072.5	c.3395C>T	p.Ala1132Val	0.4
TMB500	2023-01-10	99	Tier 3	FN1	V1193I	NM_212482.4	c.3577G>A	p.Val1193Ile	0.3
TMB500	2023-01-10	99	Tier 3	ERBB3		NM_001982.4	c.1184-4T>G		0.2
TMB500	2023-01-10	99	Tier 3	AGO2	R635=	NM_012154.5	c.1905G>A	p.Arg635=	0.3
TMB500	2023-01-10	99	Tier 3	ICOSLG	D107=	NM_015259.6	c.321C>T	p.Asp107=	0.3
TMB500	2023-01-10	99	Tier 3	PTPRD	Y1386=	NM_002839.4	c.4158C>T	p.Tyr1386=	0.2
TMB500	2023-01-13	88	Tier 3	EPHA7	F104V	NM_004440.4	c.310T>G	p.Phe104Val	1.5
TMB500	2023-01-13	88	Tier 3	FOXA1	N125=	NM_004496.5	c.375T>C	p.Asn125=	0.7
TMB500	2023-01-13	88	Tier 3	NTRK3	W771C	NM_001012338.3	c.2313G>T	p.Trp771Cys	0.5
TMB500	2023-01-13	88	Tier 3	PTPRD	R561Q	NM_002839.4	c.1682G>A	p.Arg561Gln	0.9
TMB500	2023-01-13	88	Tier 3	MED12	Q2071=	NM_005120.3	c.6213G>A	p.Gln2071=	0.4
TMB500	2023-01-13	88	Tier 3	FAT1	D814N	NM_005245.4	c.2440G>A	p.Asp814Asn	0.3
TMB500	2023-01-13	88	Tier 3	BTK	T191M	NM_000061.3	c.572C>T	p.Thr191Met	0.2
TMB500	2023-01-13	88	Tier 3	BCL11B	V274M	NM_138576.4	c.820G>A	p.Val274Met	0.2
TMB500	2023-01-13	88	Tier 3	ERRFI1		NM_018948.4	c.126-3C>T		0.2
TMB500	2023-01-13	88	Tier 3	REL	S382N	NM_002908.4	c.1145G>A	p.Ser382Asn	0.2
TMB500	2023-01-17	#N/A	Tier 3	NCOR1	P1387=	NM_006311.4	c.4161A>G	p.Pro1387=	1.3
TMB500	2023-01-17	#N/A	Tier 3	DEPDC5		NM_001242897.2	c.3030+3861C>T		0.4
TMB500	2023-01-17	#N/A	Tier 3	STAG2	L657R	NM_001042749.2	c.1970T>G	p.Leu657Arg	0.4
TMB500	2023-01-31	81	Tier 2	AR	L702H	NM_000044.6	c.2105T>A	p.Leu702His	8
TMB500	2023-01-31	81	Tier 2	AR	H875Y	NM_000044.6	c.2623C>T	p.His875Tyr	6.5
TMB500	2023-01-31	81	Tier 2	SMC3	R330AfsX5	NM_005445.4	c.988_989del	p.Arg330AlafsTer5	0.2
TMB500	2023-01-31	81	Tier 3	SPOP	W131R	NM_001007228.2	c.391T>C	p.Trp131Arg	3.4
TMB500	2023-01-31	81	Tier 3	FGFR1	D534N	NM_001174067.2	c.1600G>A	p.Asp534Asn	3.3
TMB500	2023-01-31	81	Tier 3	TSC2	E366K	NM_000548.5	c.1096G>A	p.Glu366Lys	0.2
TMB500	2023-01-31	81	Tier 3	GATA1	P277S	NM_002049.4	c.829C>T	p.Pro277Ser	0.2
TMB500	2023-01-31	81	Tier 3	KDR	G493=	NM_002253.3	c.1479A>G	p.Gly493=	0.2
TMB500	2023-01-31	81	Tier 3	NTRK2	E780K	NM_006180.6	c.2338G>A	p.Glu780Lys	0.2
TMB500	2023-01-31	81	Tier 3	SETD2	E1922K	NM_014159.7	c.5764G>A	p.Glu1922Lys	0.3
TMB500	2023-01-31	81	Tier 3	FANCI	L220=	NM_001113378.2	c.660C>G	p.Leu220=	0.3
TMB500	2023-01-31	81	Tier 3	YES1	V237=	NM_005433.4	c.711G>A	p.Val237=	0.2
TMB500	2023-02-10	84	Tier 2	TP53	R273PfsX69	NM_000546.6	c.818_827del	p.Arg273ProfsTer69	10.6
TMB500	2023-02-10	84	Tier 2	KMT2D	S2945WfsX13	NM_003482.4	c.8833_8876del	p.Ser2945TrpfsTer13	4.1
TMB500	2023-02-10	84	Tier 2	GSK3B	R111X	NM_002093.4	c.331C>T	p.Arg111Ter	7
TMB500	2023-02-10	84	Tier 3	BRCA1		NM_007294.4	c.442-5T>C		9.6
TMB500	2023-02-10	84	Tier 3	GRIN2A	E1137D	NM_001134407.3	c.3411A>T	p.Glu1137Asp	24.4
TMB500	2023-02-10	84	Tier 3	FLI1	G322=	NM_002017.5	c.966C>T	p.Gly322=	26.6
TMB500	2023-02-10	84	Tier 3	BRIP1	Q258E	NM_032043.3	c.772C>G	p.Gln258Glu	14.8
TMB500	2023-02-10	84	Tier 3	GRIN2A		NM_001134407.3	c.-5C>T		15.8
TMB500	2023-02-10	84	Tier 3	HGF	K724N	NM_000601.6	c.2172G>C	p.Lys724Asn	5.5
TMB500	2023-02-10	84	Tier 3	BCL11B	R447H	NM_138576.4	c.1340G>A	p.Arg447His	1.2
TMB500	2023-02-10	84	Tier 3	KAT6A	A1817T	NM_006766.5	c.5449G>A	p.Ala1817Thr	1.1
TMB500	2023-02-10	86	Tier 3	INSR	Y94=	NM_000208.4	c.282T>C	p.Tyr94=	0.4
TMB500	2023-02-10	86	Tier 3	DNMT3A	G707D	NM_022552.5	c.2120G>A	p.Gly707Asp	0.5
TMB500	2023-02-10	86	Tier 3	DNMT3A	M801V	NM_022552.5	c.2401A>G	p.Met801Val	0.4
TMB500	2023-02-10	86	Tier 3	TBX3	H227=	NM_016569.4	c.681C>T	p.His227=	0.4
TMB500	2023-02-10	86	Tier 3	NUP93	F122=	NM_014669.5	c.366C>T	p.Phe122=	0.3
TMB500	2023-02-10	86	Tier 3	EPHB1	R368Q	NM_004441.5	c.1103G>A	p.Arg368Gln	0.3
TMB500	2023-02-10	86	Tier 3	EPHA5	N938=	NM_004439.8	c.2814C>T	p.Asn938=	0.3
TMB500	2023-02-10	67	Tier 2	APC	S1503X	NM_000038.6	c.4508C>A	p.Ser1503Ter	2.7
TMB500	2023-02-10	67	Tier 2	AR	W742C	NM_000044.6	c.2226G>T	p.Trp742Cys	3.7
TMB500	2023-02-10	67	Tier 2	MED12	Q1721X	NM_005120.3	c.5161C>T	p.Gln1721Ter	0.3
TMB500	2023-02-10	67	Tier 2	TET2	Q892X	NM_001127208.3	c.2674C>T	p.Gln892Ter	0.4
TMB500	2023-02-10	67	Tier 2	TET2	P1770RfsX50	NM_001127208.3	c.5307del	p.Pro1770ArgfsTer50	0.6
TMB500	2023-02-10	67	Tier 3	SPOP	F104C	NM_001007228.2	c.311T>G	p.Phe104Cys	3
TMB500	2023-02-10	67	Tier 3	PIK3CA	H1047Q	NM_006218.4	c.3141T>A	p.His1047Gln	2.8
TMB500	2023-02-10	67	Tier 3	AXIN2	T308M	NM_004655.4	c.923C>T	p.Thr308Met	0.6
TMB500	2023-02-10	67	Tier 3	MYCL	R142W	NM_001033082.3	c.424C>T	p.Arg142Trp	0.5
TMB500	2023-02-10	67	Tier 3	SOS1	V48A	NM_005633.4	c.143T>C	p.Val48Ala	0.4
TMB500	2023-02-10	67	Tier 3	FOXP1		NM_001244814.3	c.181-17952C>T		0.4
TMB500	2023-02-10	67	Tier 3	CTNNB1	A239T	NM_001904.4	c.715G>A	p.Ala239Thr	0.3
TMB500	2023-02-10	67	Tier 3	TSC1		NM_000368.5	c.107-10C>T		0.3
TMB500	2023-02-10	67	Tier 3	CCND3	S273A	NM_001760.5	c.817T>G	p.Ser273Ala	0.3
TMB500	2023-02-10	67	Tier 3	DNMT3A		NM_022552.5	c.2478+1G>A		1.6
TMB500	2023-02-10	91	Not	Not	Not	Not	Not	Not	Not
TMB500	2023-02-17	87	Tier 2	CTNNB1	D32H	NM_001904.4	c.94G>C	p.Asp32His	4.7
TMB500	2023-02-17	87	Tier 2	GNAS	R201H	NM_000516.7	c.602G>A	p.Arg201His	0.7
TMB500	2023-02-17	87	Tier 3	FOXA1	F266S	NM_004496.5	c.797T>C	p.Phe266Ser	13.7
TMB500	2023-02-17	87	Tier 3	SPOP	F133I	NM_001007228.2	c.397T>A	p.Phe133Ile	7.2
TMB500	2023-02-17	87	Tier 3	FOXO3	L382AfsX3	NM_001455.4	c.1143dup	p.Leu382AlafsTer3	2.4
TMB500	2023-02-17	87	Tier 3	RET	R99W	NM_020975.6	c.295C>T	p.Arg99Trp	0.1
TMB500	2023-02-17	87	Tier 3	BCORL1	N820S	NM_021946.5	c.2459A>G	p.Asn820Ser	0.5
TMB500	2023-02-17	87	Tier 3	MDM4	S367L	NM_002393.5	c.1100C>T	p.Ser367Leu	0.3
TMB500	2023-02-17	87	Tier 3	NOTCH2		NM_024408.4	c.2219+3G>A		0.1
TMB500	2023-02-17	87	Tier 3	DICER1	E1234K	NM_030621.4	c.3700G>A	p.Glu1234Lys	0.1
TMB500	2023-02-17	87	Tier 3	MTOR	Q689RfsX12	NM_004958.4	c.2065del	p.Gln689ArgfsTer12	0.1
TMB500	2023-02-17	87	Tier 3	FGF12	G91S	NM_021032.5	c.271G>A	p.Gly91Ser	0.2
TMB500	2023-02-17	87	Tier 3	JAK1	Q489H	NM_002227.4	c.1467G>T	p.Gln489His	6.5
TMB500	2023-02-17	87	Tier 3	IL21R	N119T	NM_181079.5	c.356A>C	p.Asn119Thr	0.1
TMB500	2023-02-17	87	Tier 3	PARP3	L208F	NM_001003931.4	c.622C>T	p.Leu208Phe	0.2
TMB500	2023-02-17	87	Tier 3	TET2	P1194R	NM_001127208.3	c.3581C>G	p.Pro1194Arg	0.5
TMB500	2023-02-17	87	Tier 3	MDC1	L1587P	NM_014641.3	c.4758_4760delinsACC	p.Leu1587Pro	0.5
TMB500	2023-02-17	87	Tier 3	MDC1	Q1456E	NM_014641.3	c.4366C>G	p.Gln1456Glu	0.3
TMB500	2023-02-17	87	Tier 3	PIK3CG	R26C	NM_002649.3	c.76C>T	p.Arg26Cys	0.1
TMB500	2023-02-17	87	Tier 3	EPHB1	R368W	NM_004441.5	c.1102C>T	p.Arg368Trp	0.2
PC_panel	2022-06-21	42	Not	Not	Not	Not	Not	Not	Not
PC_panel	2022-06-21	5	Tier 3	CHEK2		NM_007194.3	c.684-1G>A		0.2
PC_panel	2022-06-28	65	Not	Not	Not	Not	Not	Not	Not
PC_panel	2022-06-28	24	Tier 2	TP53	R248W	NM_000546.5	c.742C>T	p.Arg248Trp	19.2
PC_panel	2022-06-28	24	Tier 3	GNAS	Q79X	NM_080425.2	c.235C>T	p.Gln79Ter	14.5
PC_panel	2022-07-08	34	Tier 2	FOXA1	M253KfsX63	NM_004496.3	c.758_777delinsAGTT	p.Met253LysfsTer63	3.2
PC_panel	2022-07-08	34	Tier 3	MED12	E1166K	NM_005120.2	c.3496G>A	p.Glu1166Lys	0.3
PC_panel	2022-07-08	34	Tier 3	ATM	R1466Q	NM_000051.3	c.4397G>A	p.Arg1466Gln	0.4
PC_panel	2022-07-12	36	Tier 2	TP53	V147LfsX23	NM_000546.5	c.439del	p.Val147LeufsTer23	2.3
PC_panel	2022-07-12	36	Tier 2	AR	AR whole gene duplication/amplification
PC_panel	2022-07-12	36	Tier 3	ATR	E1356D	NM_001184.3	c.4068A>C	p.Glu1356Asp	2.4
PC_panel	2022-07-14	83	Tier 3	KMT2D	N5537T	NM_003482.3	c.16610A>C	p.Asn5537Thr	0.4
PC_panel	2022-07-15	3	Tier 1	BRCA2	G637VfsX7	NM_000059.3	c.1910del	p.Gly637ValfsTer7	19.1
PC_panel	2022-07-15	3	Tier 2	RB1	R579X	NM_000321.2	c.1735C>T	p.Arg579Ter	30.6
PC_panel	2022-07-15	3	Tier 2	PIK3CA	E542K	NM_006218.2	c.1624G>A	p.Glu542Lys	42.7
PC_panel	2022-07-15	3	Tier 3	SMAD4	P68A	NM_005359.5	c.202C>G	p.Pro68Ala	26.4
PC_panel	2022-07-19	35	Tier 3	TP53	V157G	NM_000546.5	c.470T>G	p.Val157Gly	0.7
PC_panel	2022-07-19	55	Not	Not	Not	Not	Not	Not	Not
PC_panel	2022-07-19	4	Tier 1	BRCA2	BRCA2 whole gene deletion
PC_panel	2022-07-19	4	Tier 2	RB1	RB1 whole gene deletion
PC_panel	2022-07-19	4	Tier 2	AR	AR whole gene duplication/amplification
PC_panel	2022-07-19	4	Tier 2	CHD1	CHD1 whole gene deletion
PC_panel	2022-07-19	4	Tier 3	FOXA1	F266S	NM_004496.3	c.797_798delinsCT	p.Phe266Ser	1.2
PC_panel	2022-07-19	4	Tier 3	PTEN		NM_000314.4	c.801+1del		1.8
PC_panel	2022-07-19	4	Tier 3	PTEN	I253T	NM_000314.4	c.758T>C	p.Ile253Thr	2.3
PC_panel	2022-07-19	4	Tier 3	NRAS	A146T	NM_002524.4	c.436G>A	p.Ala146Thr	2.3
PC_panel	2022-07-20	21	Tier 1	BRCA2	I1086NfsX12	NM_000059.3	c.3257_3258del	p.Ile1086AsnfsTer12	3
PC_panel	2022-07-20	21	Tier 2	ARID1A	D1975_C1983del	NM_006015.4	c.5924_5950del	p.Asp1975_Cys1983del	2.7
PC_panel	2022-07-22	60	Tier 3	RAD54L	E379K	NM_001142548.1	c.1135G>A	p.Glu379Lys	12.1
PC_panel	2022-07-22	48	Tier 2	CDKN2A		NM_000077.4	c.151-1G>T		2.6
PC_panel	2022-07-22	48	Tier 2	TP53		NM_000546.5	c.560-2A>T		2.4
PC_panel	2022-07-22	48	Tier 3	FOXA1	G80D	NM_004496.3	c.239G>A	p.Gly80Asp	1.2
PC_panel	2022-07-22	28	Tier 2	TP53	I195YfsX14	NM_000546.5	c.582dup	p.Ile195TyrfsTer14	32.8
PC_panel	2022-07-22	28	Tier 2	RB1	RB1 exon 18-21 deletion (NM_000321)
PC_panel	2022-07-22	28	Tier 3	PTEN		NM_000314.4	c.634+2_634+3insG		31.6
PC_panel	2022-07-22	28	Tier 3	MED12	Q2092=	NM_005120.2	c.6276G>A	p.Gln2092=	14.1
PC_panel	2022-07-26	27	Tier 3	MED12	D270G	NM_005120.2	c.809A>G	p.Asp270Gly	0.6
PC_panel	2022-07-29	43	Tier 2	APC	T1556NfsX3	NM_000038.5	c.4666dup	p.Thr1556AsnfsTer3	3.6
PC_panel	2022-07-29	43	Tier 2	PTEN	K164RfsX3	NM_000314.4	c.491del	p.Lys164ArgfsTer3	2.7
PC_panel	2022-07-29	43	Tier 2	PTEN	R130Q	NM_000314.4	c.389G>A	p.Arg130Gln	0.6
PC_panel	2022-07-29	43	Tier 3	NRAS	Y157TfsX4	NM_002524.4	c.469del	p.Tyr157ThrfsTer4	4.1
PC_panel	2022-07-29	43	Tier 3	SPOP	F133I	NM_001007228.1	c.397T>A	p.Phe133Ile	4.8
PC_panel	2022-07-29	43	Tier 3	CHEK2	Q336X	NM_007194.3	c.1006C>T	p.Gln336Ter	1.1
PC_panel	2022-07-29	43	Tier 3	TP53	A83V	NM_000546.5	c.248C>T	p.Ala83Val	0.4
PC_panel	2022-07-29	43	Tier 3	MED12	A534V	NM_005120.2	c.1601C>T	p.Ala534Val	8.6
PC_panel	2022-08-12	20	Tier 1	CDK12	T1463NfsX50	NM_016507.2	c.4382dup	p.Thr1463AsnfsTer50	0.5
PC_panel	2022-08-12	20	Tier 2	SPOP	W131G	NM_001007228.1	c.391T>G	p.Trp131Gly	1.5
PC_panel	2022-08-12	20	Tier 3	ERG	K427N	NM_182918.3	c.1281G>C	p.Lys427Asn	1.1
PC_panel	2022-08-12	20	Tier 3	GNAS	R4H	NM_080425.2	c.11G>A	p.Arg4His	1.1
PC_panel	2022-08-16	14	Tier 2	TP53	W146X	NM_000546.5	c.438G>A	p.Trp146Ter	9.6
PC_panel	2022-08-16	14	Tier 2	TP53	Y220H	NM_000546.5	c.658T>C	p.Tyr220His	11.6
PC_panel	2022-08-16	14	Tier 2	KMT2D	L2594PfsX61	NM_003482.3	c.7780dup	p.Leu2594ProfsTer61	1.2
PC_panel	2022-08-16	14	Tier 2	KMT2D	L2331X	NM_003482.3	c.6991del	p.Leu2331Ter	0.4
PC_panel	2022-08-16	14	Tier 2	KMT2D	S102AfsX28	NM_003482.3	c.303del	p.Ser102AlafsTer28	0.1
PC_panel	2022-08-16	14	Tier 2	RB1	R445X	NM_000321.2	c.1333C>T	p.Arg445Ter	3.2
PC_panel	2022-08-16	14	Tier 2	RB1	P29SfsX2	NM_000321.2	c.83dup	p.Pro29SerfsTer2	0.5
PC_panel	2022-08-16	14	Tier 2	RB1	L199YfsX2	NM_000321.2	c.596del	p.Leu199TyrfsTer2	0.3
PC_panel	2022-08-16	14	Tier 2	RB1		NM_000321.2	c.2326-1G>A		0.4
PC_panel	2022-08-16	14	Tier 2	CHD1	N365MfsX26	NM_001270.2	c.1094del	p.Asn365MetfsTer26	7
PC_panel	2022-08-16	14	Tier 2	FANCA		NM_000135.2	c.3514-1G>T		0.3
PC_panel	2022-08-16	14	Tier 2	AR	AR whole gene duplication/amplification
PC_panel	2022-08-16	14	Tier 3	BRCA2	T2542M	NM_000059.3	c.7625C>T	p.Thr2542Met	11.3
PC_panel	2022-08-16	14	Tier 3	SPOP	A213V	NM_001007228.1	c.638C>T	p.Ala213Val	9
PC_panel	2022-08-16	14	Tier 3	MSH6	Y937H	NM_000179.2	c.2809T>C	p.Tyr937His	3.5
PC_panel	2022-08-16	14	Tier 3	KMT2D	G378=	NM_003482.3	c.1134C>T	p.Gly378=	10.4
PC_panel	2022-08-16	14	Tier 3	ARID1A	G351R	NM_006015.4	c.1051G>A	p.Gly351Arg	0.7
PC_panel	2022-08-16	14	Tier 3	RAD51B	A271T	NM_133509.3	c.811G>A	p.Ala271Thr	3.4
PC_panel	2022-08-16	14	Tier 3	BPTF	E339G	NM_004459.6	c.1016A>G	p.Glu339Gly	8.8
PC_panel	2022-08-16	14	Tier 3	BPTF	G2362C	NM_004459.6	c.7084G>T	p.Gly2362Cys	2.2
PC_panel	2022-08-16	14	Tier 3	ETV6	G110S	NM_001987.4	c.328G>A	p.Gly110Ser	9.4
PC_panel	2022-08-16	14	Tier 3	ATR		NM_001184.3	c.-5T>G		0.6
PC_panel	2022-08-16	14	Tier 3	CDKN2B		NM_004936.3	c.157-4G>A		2.1
PC_panel	2022-08-16	12	Tier 3	ETV5	A192V	NM_004454.2	c.575C>T	p.Ala192Val	1.7
PC_panel	2022-08-19	56	Not	Not	Not	Not	Not	Not	Not
PC_panel	2022-08-19	10	Tier 1	CDK12	D86GfsX39	NM_016507.2	c.257_261del	p.Asp86GlyfsTer39	32.5
PC_panel	2022-08-19	10	Tier 1	CDK12		NM_016507.2	c.2420-1G>C		14.2
PC_panel	2022-08-19	10	Tier 3	AR	A699G	NM_000044.3	c.2096C>G	p.Ala699Gly	1.8
PC_panel	2022-08-19	10	Tier 3	ATM	Q3031X	NM_000051.3	c.9091C>T	p.Gln3031Ter	0.8
PC_panel	2022-08-23	72	Tier 3	BRCA1	A1830T	NM_007294.4	c.5488G>A	p.Ala1830Thr	0.2
PC_panel	2022-08-23	70	Tier 3	PMS2	S128A	NM_000535.5	c.382T>G	p.Ser128Ala	1.4
PC_panel	2022-09-20	95	Tier 3	BRCA2	K385N	NM_000059.4	c.1155G>C	p.Lys385Asn	0.3
PC_panel	2022-09-20	95	Tier 3	MSH6	P12L	NM_000179.3	c.35C>T	p.Pro12Leu	0.2
PC_panel	2022-09-27	76	Tier 1	ATM	G2891D	NM_000051.4	c.8672G>A	p.Gly2891Asp	1.3
PC_panel	2022-09-27	76	Tier 2	SPOP	F102C	NM_001007228.2	c.305T>G	p.Phe102Cys	0.7
PC_panel	2022-09-27	76	Tier 3	KMT2D	E1663K	NM_003482.4	c.4987G>A	p.Glu1663Lys	0.4
PC_panel	2022-09-27	76	Tier 3	ATM	E2221X	NM_000051.4	c.6661G>T	p.Glu2221Ter	0.6
PC_panel	2022-09-27	76	Tier 3	ATM	N3044I	NM_000051.4	c.9131A>T	p.Asn3044Ile	0.6
PC_panel	2022-09-27	76	Tier 3	ATM	S2017I	NM_000051.4	c.6050G>T	p.Ser2017Ile	0.4
PC_panel	2022-09-27	76	Tier 3	ATM	K2413T	NM_000051.4	c.7238A>C	p.Lys2413Thr	0.3
PC_panel	2022-09-27	76	Tier 3	ATR	S508=	NM_001184.4	c.1524T>A	p.Ser508=	0.2
PC_panel	2022-09-27	76	Tier 3	CHD1	A427T	NM_001270.4	c.1279G>A	p.Ala427Thr	0.1
PC_panel	2022-09-27	76	Tier 3	KMT2D	E1623K	NM_003482.4	c.4867G>A	p.Glu1623Lys	0.2
PC_panel	2022-09-27	69	Tier 1	ATM	R3008H	NM_000051.4	c.9023G>A	p.Arg3008His	0.3
PC_panel	2022-09-30	94	Tier 3	CDKN2A	S12L	NM_000077.5	c.35C>T	p.Ser12Leu	0.2
PC_panel	2022-09-30	94	Tier 3	RAD51B	E284K	NM_133509.5	c.850G>A	p.Glu284Lys	0.1

## Sheet: Germline variants
Patient No.	Panel	ACMG Classification	Gene	Accession	Nucleotide	Amino acid	dbSNP	Zygosity
8	PAN100	Pathogenic	CHEK2	NM_007194.3	c.417C>A	p.Tyr139Ter		Hetero
15	PAN100	Pathogenic	BRCA2	NM_000059.3	c.7480C>T	p.Arg2494Ter	rs80358972	Hetero
31	PAN100	Pathogenic	MSH6	NM_000179.2	c.3934_3937dup	p.Ile1313SerfsTer7		Hetero
40	PAN100	VOUS (most likely pathogenic)	BRCA2	NM_000059.3	Exon 8-27 duplication			Hetero
41	PAN100	Pathogenic	MSH2	NM_000251.2	c.417C>A		rs267607957	Hetero
42	PC_panel	Pathogenic	BRCA2	NM_000059.3	c.6952C>T	p.Arg2318Ter	rs80358920	Hetero
53	PAN100	Pathogenic	BRCA1	NM_007294.3	c.3627dup	p.Glu1210ArgfsTer9	rs80357729	Hetero
57	PAN100	Likely pathogenic	ATM	NM_000051.3	c.1402_1403del	p.Lys468GlufsTer18	rs587781347	Hetero
83	PC_panel	Likely pathogenic	BRIP1	NM_032043.2	c.3240dup	p.Ala1081CysfsTer5	rs779741278	Hetero
85	TMB500	Pathogenic	BRCA2	NM_000059.4	c.2808_2811del	p.Ala938ProfsTer21	rs80359351	Hetero
86	TMB500	Pathogenic	BRCA2	NM_000059.4	c.8023A>G	p.Ile2675Val	rs397507954	Hetero
99	TMB500	Pathogenic	BRCA2	NM_000059.4	c.3599_3600del	p.Cys1200Ter	rs80359391	Hetero

## Sheet: Full Gene List
Gene_Name	TMB500	Pan100	PC_panel
ABL1	O	X	X
ABL2	O	X	X
ACVR1	O	X	X
ACVR1B	O	X	X
AFF1	O	X	X
AGO2	O	X	X
AKT1	O	O	X
AKT2	O	O	X
AKT3	O	O	X
ALK	O	O	X
ALOX12B	O	X	X
AMER1	O	X	X
ANKRD11	O	X	X
APC	O	O	O
AR	O	O	O
ARAF	O	O	X
ARID1A	O	O	O
ARID1B	O	X	X
ARID2	O	X	X
ARID5B	O	X	X
ASXL1	O	X	X
ASXL2	O	X	X
ATF1	O	X	X
ATM	O	O	O
ATR	O	O	O
ATRX	O	X	X
AURKA	O	X	X
AURKB	O	X	X
AXIN1	O	X	X
AXIN2	O	X	X
AXL	O	X	X
B2M	O	X	X
BAP1	O	X	X
BARD1	O	O	O
BCL10	O	X	X
BCL11B	O	X	X
BCL2	O	X	X
BCL2L1	O	X	X
BCL2L11	O	X	X
BCL6	O	X	X
BCOR	O	X	X
BCORL1	O	X	X
BCR	O	X	X
BIRC3	O	X	X
BLM	O	X	X
BMPR1A	O	X	X
BRAF	O	O	X
BRCA1	O	O	O
BRCA2	O	O	O
BRD3	O	X	X
BRD4	O	X	X
BRIP1	O	O	O
BTK	O	X	X
BUB1B	O	X	X
CALR	O	X	X
CARD11	O	X	X
CARM1	O	X	X
CASP8	O	X	X
CBFB	O	X	X
CBL	O	X	X
CBLB	O	X	X
CCND1	O	O	X
CCND2	O	X	X
CCND3	O	X	X
CCNE1	O	O	X
CD22	O	X	X
CD274	O	O	X
CD276	O	X	X
CD70	O	X	X
CD79A	O	X	X
CD79B	O	X	X
CDC73	O	X	X
CDH1	O	O	X
CDK12	O	O	O
CDK4	O	O	X
CDK6	O	O	X
CDK8	O	X	X
CDKN1A	O	O	X
CDKN1B	O	O	O
CDKN2A	O	O	O
CDKN2B	O	O	O
CDKN2C	O	X	X
CEBPA	O	X	X
CFTR	O	X	X
CHD4	O	X	X
CHEK1	O	O	O
CHEK2	O	O	O
CIC	O	X	X
CREBBP	O	X	X
CRKL	O	O	X
CRLF2	O	X	X
CRTC1	O	X	X
CSF1R	O	X	X
CSF3R	O	X	X
CTCF	O	X	X
CTLA4	O	X	X
CTNNA1	O	X	X
CTNNB1	O	O	X
CUL3	O	X	X
CUX1	O	X	X
CXCR4	O	X	X
CYLD	O	X	X
CYP1B1	O	X	X
CYP2C8	O	X	X
CYP2D6	O	X	X
CYP3A4	O	X	X
CYP3A5	O	X	X
CYSLTR2	O	X	X
DAXX	O	X	X
DDR1	O	X	X
DDR2	O	O	X
DDX41	O	X	X
DEK	O	X	X
DEPDC5	O	X	X
DICER1	O	X	X
DIS3	O	X	X
DNAJB1	O	X	X
DNMT3A	O	O	X
DOT1L	O	X	X
DPYD	O	X	X
EED	O	X	X
EGFR	O	O	X
EIF1AX	O	X	X
EML4	O	X	X
EMSY	O	X	X
EP300	O	X	X
EPCAM	O	O	O
EPHA3	O	O	X
EPHA5	O	X	X
EPHA7	O	X	X
EPHB1	O	X	X
EPHB4	O	X	X
ERBB2	O	O	X
ERBB3	O	O	X
ERBB4	O	O	X
ERCC1	O	X	X
ERCC2	O	O	X
ERCC3	O	X	X
ERCC4	O	X	X
ERCC5	O	X	X
ERF	O	X	X
ERG	O	X	O
ERRFI1	O	X	X
ESR1	O	O	X
ETS1	O	X	X
ETV1	O	X	O
ETV4	O	X	O
ETV5	O	X	O
ETV6	O	X	O
EWSR1	O	X	X
EXT1	O	X	X
EXT2	O	X	X
EZH2	O	O	X
FANCA	O	X	O
FANCC	O	X	X
FANCD2	O	X	X
FANCE	O	X	X
FANCF	O	X	X
FANCG	O	X	X
FANCI	O	X	X
FANCL	O	O	O
FAS	O	X	X
FAT1	O	X	X
FBXW7	O	O	X
FGF1	O	X	X
FGF10	O	X	X
FGF12	O	X	X
FGF14	O	X	X
FGF19	O	X	X
FGF2	O	X	X
FGF23	O	X	X
FGF3	O	X	X
FGF4	O	X	X
FGF5	O	X	X
FGF6	O	X	X
FGF7	O	X	X
FGF8	O	X	X
FGF9	O	X	X
FGFR1	O	O	X
FGFR2	O	O	X
FGFR3	O	O	X
FGFR4	O	O	X
FH	O	X	X
FLCN	O	O	X
FLI1	O	X	X
FLT1	O	X	X
FLT3	O	O	X
FLT4	O	X	X
FN1	O	X	X
FOXA1	O	X	O
FOXL2	O	X	X
FOXO1	O	X	X
FOXO3	O	X	X
FOXP1	O	X	X
FOXP4	O	X	X
FRS2	O	X	X
FUBP1	O	X	X
FYN	O	X	X
FZR1	O	X	X
G6PD	O	X	X
GAB2	O	X	X
GABRA6	O	X	X
GATA1	O	X	X
GATA2	O	X	X
GATA3	O	X	X
GATA4	O	X	X
GATA6	O	X	X
GEN1	O	X	X
GLI1	O	X	X
GNA11	O	O	X
GNAQ	O	O	X
GNAS	O	O	O
GPS2	O	X	X
GRIN2A	O	X	X
GRM3	O	X	X
GSK3B	O	X	X
HDAC1	O	X	X
HGF	O	X	X
HLA-A	O	X	X
HLA-B	O	X	X
HLA-C	O	X	X
HLF	O	X	X
HNF1A	O	O	X
HRAS	O	O	X
HSP90AA1	O	X	X
HSP90AB1	O	X	X
ICOSLG	O	X	X
ID3	O	X	X
IDH1	O	O	O
IDH2	O	O	X
IGF1	O	X	X
IGF1R	O	O	X
IGF2	O	X	X
IGF2R	O	X	X
IKBKB	O	X	X
IKBKE	O	X	X
IKZF1	O	X	X
IL10	O	X	X
IL2	O	X	X
IL21R	O	X	X
IL6ST	O	X	X
IL7R	O	X	X
ING4	O	X	X
INHA	O	X	X
INHBA	O	X	X
INO80	O	X	X
INPP4A	O	X	X
INPP4B	O	X	X
INPPL1	O	X	X
INSR	O	X	X
IRF2	O	X	X
IRF4	O	X	X
IRS1	O	X	X
IRS2	O	X	X
JAK1	O	X	X
JAK2	O	O	X
JAK3	O	O	X
JUN	O	X	X
KAT6A	O	X	X
KAT6B	O	X	X
KDM5A	O	X	X
KDM5C	O	X	X
KDM6A	O	X	X
KDR	O	O	X
KEAP1	O	X	X
KIF5B	O	X	X
KIT	O	O	X
KLF4	O	X	X
KLF6	O	X	X
KLHL6	O	X	X
KMT2A	O	X	X
KMT2B	O	X	X
KMT2C	O	X	X
KMT2D	O	X	O
KNSTRN	O	X	X
KRAS	O	O	O
LAMP1	O	X	X
LATS1	O	X	X
LATS2	O	X	X
LCK	O	X	X
LMO1	O	X	X
LYN	O	X	X
MAF	O	X	X
MAFB	O	X	X
MAGI2	O	X	X
MALT1	O	X	X
MAP2K1	O	O	X
MAP2K2	O	O	X
MAP2K4	O	X	X
MAP3K1	O	X	X
MAPK1	O	X	X
MAPK3	O	X	X
MAX	O	X	X
MCL1	O	O	X
MDC1	O	X	X
MDM2	O	O	X
MDM4	O	X	X
MED12	O	X	O
MEF2B	O	X	X
MEN1	O	X	X
MET	O	O	X
MGA	O	X	X
MITF	O	X	X
MLH1	O	O	O
MLH3	O	X	X
MLLT10	O	X	X
MLLT3	O	X	X
MPL	O	X	X
MRE11	O	X	X
MSH2	O	O	O
MSH3	O	X	X
MSH6	O	O	O
MSI1	O	X	X
MST1R	O	X	X
MTAP	O	X	X
MTOR	O	O	X
MUC1	O	X	X
MUTYH	O	X	X
MYC	O	O	O
MYCL	O	O	X
MYCN	O	O	X
MYD88	O	X	X
MYH11	O	X	X
MYOD1	O	X	X
NBN	O	X	O
NCOA3	O	X	X
NCOR1	O	X	X
NEGR1	O	X	X
NF1	O	O	O
NF2	O	O	X
NFE2L2	O	X	X
NFKBIA	O	X	X
NKX2-1	O	X	X
NKX3-1	O	X	X
NOTCH1	O	O	X
NOTCH2	O	O	X
NOTCH3	O	X	X
NOTCH4	O	X	X
NPM1	O	X	X
NPRL3	O	X	X
NRAS	O	O	O
NRG1	O	X	X
NSD1	O	X	X
NSD2	O	X	X
NSD3	O	X	X
NTHL1	O	X	X
NTRK1	O	X	X
NTRK2	O	X	X
NTRK3	O	X	X
NUMA1	O	X	X
NUP214	O	X	X
NUP93	O	X	X
NUP98	O	X	X
NUTM1	O	X	X
PAK1	O	X	X
PALB2	O	O	O
PARP1	O	X	X
PARP2	O	X	X
PARP3	O	X	X
PAX5	O	X	X
PAX8	O	X	X
PBRM1	O	X	X
PBX1	O	X	X
PDCD1	O	X	X
PDCD1LG2	O	X	X
PDE4DIP	O	X	X
PDGFB	O	X	X
PDGFRA	O	O	X
PDGFRB	O	O	X
PGR	O	X	X
PHF6	O	X	X
PHOX2B	O	X	X
PIK3C2B	O	X	X
PIK3C2G	O	X	X
PIK3C3	O	X	X
PIK3CA	O	O	O
PIK3CB	O	X	X
PIK3CD	O	X	X
PIK3CG	O	X	X
PIK3R1	O	X	X
PIK3R2	O	X	X
PIK3R3	O	X	X
PIM1	O	X	X
PLCG2	O	X	X
PLK2	O	X	X
PML	O	X	X
PMS1	O	X	X
PMS2	O	O	O
PNRC1	O	X	X
POLD1	O	O	X
POLE	O	O	X
PPARG	O	X	X
PPM1D	O	X	X
PPP2R1A	O	X	X
PPP2R2A	O	X	O
PPP6C	O	X	X
PRDM1	O	X	X
PREX2	O	X	X
PRKAR1A	O	X	X
PRKCI	O	X	X
PRKDC	O	X	X
PRSS1	O	X	X
PTCH1	O	O	X
PTEN	O	O	O
PTGS2	O	X	X
PTPN11	O	X	X
PTPRD	O	X	X
PTPRS	O	X	X
PTPRT	O	X	X
QKI	O	X	X
RAC1	O	X	X
RAD21	O	X	X
RAD50	O	X	X
RAD51	O	X	X
RAD51B	O	O	O
RAD51C	O	X	O
RAD51D	O	X	O
RAD52	O	X	X
RAD54L	O	O	O
RAF1	O	O	X
RARA	O	X	X
RASA1	O	X	X
RB1	O	O	O
RBM10	O	X	X
RECQL4	O	X	X
REL	O	X	X
RET	O	O	X
RHEB	O	X	X
RHOA	O	X	X
RICTOR	O	X	X
RIT1	O	X	X
RNF43	O	X	X
ROS1	O	X	X
RPS6KA4	O	X	X
RPS6KB2	O	X	X
RPTOR	O	X	X
RRAS2	O	X	X
RUNX1	O	X	X
RUNX1T1	O	X	X
RXRA	O	X	X
SAMD9	O	X	X
SDHA	O	X	X
SDHB	O	X	X
SDHC	O	X	X
SDHD	O	X	X
SETBP1	O	X	X
SETD2	O	X	X
SF3B1	O	X	X
SH2B3	O	X	X
SH2D1A	O	X	X
SHH	O	X	X
SLX4	O	X	X
SMAD2	O	X	X
SMAD3	O	X	X
SMAD4	O	O	O
SMARCA4	O	X	X
SMARCB1	O	X	X
SMC1A	O	X	X
SMC3	O	X	X
SMO	O	O	X
SOCS1	O	X	X
SOS1	O	X	X
SOX17	O	X	X
SOX2	O	X	X
SOX9	O	X	X
SPEN	O	X	X
SPINK1	O	X	X
SPOP	O	X	O
SPRED1	O	X	X
SRC	O	X	X
SRSF2	O	X	X
SSX1	O	X	X
STAG1	O	X	X
STAG2	O	X	X
STAT3	O	X	X
STAT4	O	X	X
STAT5A	O	X	X
STAT5B	O	X	X
STK11	O	O	X
STK19	O	X	X
SUFU	O	X	X
SUZ12	O	X	X
SYK	O	X	X
TAF1	O	X	X
TAL1	O	X	X
TAP2	O	X	X
TBX3	O	X	X
TCF3	O	X	X
TCF7L1	O	X	X
TCF7L2	O	X	X
TCL1A	O	X	X
TEK	O	X	X
TERT	O	O	X
TET1	O	X	X
TET2	O	X	X
TFE3	O	X	X
TGFBR1	O	X	X
TGFBR2	O	X	X
TIMP3	O	X	X
TLR4	O	X	X
TMPRSS2	O	X	X
TNFAIP3	O	X	X
TNFRSF14	O	X	X
TOP1	O	X	X
TOP2A	O	X	X
TP53	O	O	O
TP53BP1	O	X	X
TP63	O	X	X
TRAF2	O	X	X
TRAF7	O	X	X
TSC1	O	O	X
TSC2	O	O	X
TSHR	O	X	X
U2AF1	O	X	X
UGT1A1	O	X	X
VEGFA	O	X	X
VHL	O	O	X
VTCN1	O	X	X
WISP3	O	X	X
WRN	O	X	X
WT1	O	X	X
XPA	O	X	X
XPC	O	X	X
XPO1	O	X	X
XRCC2	O	X	X
YAP1	O	X	X
YES1	O	X	X
ZFHX3	O	X	X
ZNF217	O	X	X
ZNF703	O	X	X
ZRSR2	O	X	X
BPTF	X	X	O
CHD1	X	X	O
HOXB13	X	X	O
KCND3	X	X	O
SPOPL	X	X	O
