# Supplementary material for: Circulating Tumor DNA Analysis on Metastatic Prostate Cancer with Disease Progression
Source: Cancers (Basel). 2023 Aug 7;15(15):3998. doi: 10.3390/cancers15153998 (PMC10416850; doi:10.3390/cancers15153998)
Supplement: Supplementary file 1 [file cancers-15-03998-s001.zip › Supplementary Table S4 BRCA, AVPC.xlsx]

## Sheet: BRCA and AVPC
No.	Age at diagnosis	BRCA_Status	AVPC Gene Mutations	PSA diagnosis	Metastasis	Clinical stage	Bx G1	Bx G2
1	76	BRCA2	RB1	35.37	Synchronous	T4N1M1	5	4
2	66	WT	WT	438.4	Synchronous	T3bN1M1	4	4
3	72	BRCA2	RB1	15	Synchronous	T3bN0M1	4	5
4	82	BRCA2	RB1	511	Synchronous	T3aN0M1	5	5
5	59	WT	WT	9.34	Asynchronous	T4N0M0	5	5
6	76	WT	TP53, RB1	169.2	Synchronous	T4N1M1	4	4
7	60	WT	WT	1292	Synchronous	T4N1M1	4	4
8	64	WT	WT	335	Synchronous	T4N1M1	4	4
9	70	WT	TP53	6.55	Synchronous	T4N0M1	5	5
10	60	WT	WT	21.92	Asynchronous	T3aN0M0	5	5
11	76	BRCA1	TP53, PTEN	108	Asynchronous	T4N0M0	5	5
12	61	BRCA2	WT	13.79	Synchronous	T4N0M1	5	5
13	68	BRCA1	WT	59.41	Asynchronous	T3bN1M0	4	3
14	80	WT	TP53	873	Synchronous	T3aN0M1	3	5
15	64	WT	TP53		Synchronous	T3bN1M1	4	5
16	61	BRCA2	RB1, PTEN, TP53	26.68	Asynchronous	T3bN0M0	5	4
17	64	BRCA2	WT	67.7	Synchronous	TxN0M1	5	5
18	76	WT	WT	43.2	Asynchronous	T3bN0M0	4	5
19	59	WT	RB1, PTEN, TP53	8.85	Synchronous	T4N1M1	4	4
20	61	WT	WT	2028	Synchronous	T4N1M1	5	5
21	80	WT	WT	151	Synchronous	T4N1M1	4	5
22	62	WT	WT	24.47	Asynchronous	T3bN0M0	4	5
23	79	WT	WT	808	Synchronous	T4N0M1	4	5
24	75	WT	TP53	40.81	Asynchronous	T3bN1M0	4	5
25	71	BRCA2	WT	173.8	Asynchronous	T3bN0M0	5	5
26	70	WT	WT	20.1	Asynchronous	T4N1M0	4	4
27	58	WT	WT	117.1	Synchronous	T3bN0M1	4	4
28	63	WT	RB1	68.73	Asynchronous	T4N1M0	4	5
29	68	BRCA2	RB1, PTEN, TP53	10.26	Synchronous	T3bN0M1	4	5
30	50	WT	WT		Unknown		4	4
31	82	WT	WT	4.89	Asynchronous	T2cN0M0	4	3
32	73	WT	TP53	734	Synchronous	T3bN1M1	4	4
33	87	WT	WT	436.44	Synchronous	T3aN1M1	3	3
34	64	BRCA2	TP53	9.7	Asynchronous	T4N1M0	5	4
35	60	WT	WT	224.4	Synchronous	T3bN1M1	4	4
36	73	WT	WT	428.3	Synchronous	T4N1M1	4	3
37	58	WT	WT	30.97	Asynchronous	T3bN1M0	4	3
38	63	WT	WT	46.14	Asynchronous	T3bN1M0	4	5
39	84	WT	TP53	5.08	Asynchronous	T3bN0M0	5	4
40	61	WT	TP53, RB1	5000	Synchronous	T4N1M1	4	5
41	64	WT	PTEN	20.7	Synchronous	T4N0M1	4	5
42	71	BRCA2	WT	390.3	Asynchronous	T4N0M0	4	4
43	75	BRCA2	WT	162	Synchronous	T3bN1M1	5	4
44	70	BRCA2	TP53, RB1	10.11	Asynchronous	T2cN0M0	4	4
45	67	WT	WT	31.9	Synchronous	TxN0M1	4	5
46	67	BRCA2	RB1, PTEN, TP53	267	Synchronous	T3bN1M1	4	5
47	61	BRCA2	TP53	10.25	Asynchronous	T3aN0M0	4	4
48	72	WT	WT	207	Synchronous	T4N1M1	4	5
49	61	WT	WT	13.16	Synchronous	T3bN0M1	4	5
50	79	BRCA2	TP53, RB1	3.91	Asynchronous	T3aN0M0	4	5
51	66	BRCA1, BRCA2	TP53, RB1	154.5	Asynchronous	T3bN1M0	4	5
52	56	WT	TP53, RB1	193	Synchronous	T4N1M1	4	5
53	77	BRCA2	WT	55.8	Synchronous	T4N1M1	5	5
54	72	WT	WT	1947	Synchronous	T3bN1M1	5	4
55	70	WT	WT	186.6	Synchronous	T4N1M1	5	3
56	58	WT	WT	97.6	Synchronous	T4N0M1	4	4
57	70	WT	WT	235	Synchronous	T3aN0M1	4	5
58	64	WT	WT	19.37	Asynchronous	T3bN1M0	3	3
59	64	WT	PTEN	333.3	Asynchronous	T4N1M0	4	4
60	48	WT	RB1, PTEN, TP53	228	Synchronous	T3aN0M1	4	4
61	62	WT	TP53	1441	Synchronous	TxN1M1
62	54	WT	WT	9.83	Asynchronous	T3aN0M0	4	4
63	71	WT	WT	125	Synchronous	T3bN1M1	4	5
64	53	WT	WT	3.56	Asynchronous	T2bN0M0	4	3
65	63	BRCA2	WT	50.88	Asynchronous	T4N1M0	4	4
66	70	WT	WT	53.58	Asynchronous	T3bN0M0	5	4
67	74	WT	WT	30	Asynchronous	T3bN1M0	4	5
68	74	WT	WT	45.13	Synchronous	T4N0M1	5	4
69	73	WT	WT	238	Synchronous	T3aN1M1	4	5
70	70	WT	TP53, RB1	13.47	Asynchronous	T2cN0M0	4	3
71	66	WT	TP53	181	Synchronous	T3bN1M1	4	4
72	62	WT	WT	327.1	Synchronous	T4N0M1	4	4
73	69	WT	WT	50.45	Synchronous	T3bN1M1	4	4
74	65	BRCA2	WT	1422	Synchronous	T4N1M1	4	4
75	71	WT	TP53	30.7	Synchronous	T4N0M1	5	5
76	70	WT	WT	5.33	Synchronous	T3bN1M1	4	4
77	49	WT	WT	540	Synchronous	T3bN1M1	4	4
78	57	WT	TP53	18.3	Asynchronous	T4N0M0	4	5
79	69	WT	WT	531.7	Synchronous	T4N1M1	4	4
80	72	WT	WT	38.37	Synchronous	T4N1M1	5	4
81	74	WT	TP53	19.9	Asynchronous	T3aN0M0	4	4
82	79	WT	WT	50.23	Synchronous	T3bN0M1	4	5
83	72	WT	WT	75	Asynchronous	T3aN0M0	4	5
84	59	WT	TP53	6.46	Asynchronous	T3aN0M0	4	5
85	71	WT	WT	11.4	Asynchronous	T3bN0M0	5	5
86	70	WT	WT	150	Synchronous	T3aN0M1	4	4
87	70	WT	TP53	1379	Synchronous	T3aN0M1	4	4
88	76	WT	WT	66.6	Synchronous	T3aN0M1	4	5
89	69	WT	PTEN	768	Synchronous	T4N1M1	4	5
90	80	BRCA2	WT	147	Synchronous	T4N1M1	5	4
91	57	WT	WT	1500	Synchronous	T3bN1M1	4	4
92	63	WT	RB1, PTEN, TP53	12.7	Synchronous	T4N1M1	4	4
93	64	WT	WT	3110	Synchronous	T3aN0M1	4	4
94	84	WT	WT	12.4	Asynchronous	T2aN0M0	3	3
95	60	BRCA2	WT	4.5	Synchronous	T3aN0M1	3	3
96	66	WT	WT	1474	Synchronous	T3aN1M1	4	4
97	70	WT	WT	158	Synchronous	T3bN0M1	4	4
98	73	WT	WT	823	Synchronous	T4N1M1	4	4
99	66	WT	WT	207	Synchronous	T3bN1M1	4	4
100	68	WT	WT	1174	Synchronous	T3aN0M1	4	5
